# Supplementary material for: Estradiol and genistein effects on the sea bass (Dicentrarchus labrax) scales: Transcriptome dataset
Source: Data Brief. 2019 Oct 15;27:104587. doi: 10.1016/j.dib.2019.104587 (PMC6861651; doi:10.1016/j.dib.2019.104587)
Supplement: Multimedia component 1 [file mmc1.xls]

## Sheet: All 
Supplementary table 1. Complete list of the 332 genes differentially expressed with a ≥2-fold difference in sea bass scales from treated and control animals and the expression and curated annotation details. Normalized expression levels in each experimental group are presented in fragments per kilobase of exon model per million reads mapped (fpkm) and significant differential expression for each …
Clustering E2/Gen		Gene ID	Relative expression levels (fpkm)						Log2FC of E2 or Gen effects vs control at 1d				Log2FC of E2 or Gen effects vs control at 5d				Log2FC of C5d vs C1d		Final gene annotation					Annotation to the sea bass genome
1d	5d	Cufflinks#	C1d	E1d	Gen1d	C5d	E5d	Gen5d	up in E2	Down in E2	Up in Gen	Down in Gen	E2 up	E2 down	Gen up	Gen down	C5d up	C5d down	Accession	Hit description	Symbol	Annotated via	Type of hit	Chromosome (#,start,end)			Closest gene
E2­,Gen­	E2¯,Gen=	#XLOC_019555	5.40184	14.7576	37.7385	33.6508	5.34573	34.0476	1.4	-	2.8	-	-	-2.66408	-	-	2.63305	-	O75443	Alpha-tectorin	TECTA	Swiss-prot	Known protein	UN	2788787	2792784	DLAgn_00211920
E2­,Gen­	E2¯,Gen=	XLOC_019129	34.2338	225.703	761.311	1735.63	21.9906	1398.76	2.7	-	4.5	-	-	-6.29521	-	-	5.6526	-	DLAgn_00248120	Mhc class ii antigen beta chain	HLADPB1	Genome	Known protein	UN	66974458	66975136	DLAgn_00248120
E2­,Gen­	E2=,Gen=	XLOC_020058	0.521352	3.81542	3.98628	3.07693	6.24214	6.03306	2.9	-	2.9	-	-	-	-	-	2.5552	-	Q5W7F1	Neutral ceramidase or N-acylsphingosine amidohydrolase 2	ASAH2	Swiss-prot	Known protein	UN	44480843	44486516	DLAgn_00235540
E2­,Gen­	E2=,Gen=	XLOC_019225	25.2326	63.2245	50.8454	25.0214	17.3136	22.9062	1.3	-	1.0	-	-	-	-	-	-	-	Q02817	Mucin-2	MUC2	Swiss-prot	Known protein	UN	74773667	74775434	-
E2­,Gen­	E2=,Gen=	XLOC_019447	10.8478	22.5953	22.39	11.9932	13.6142	11.7159	1.1	-	1.0	-	-	-	-	-	-	-	XP_019109670.1	Predicted: integumentary mucin C.1-like	pred_MUCC1	Genbank	Predicted protein	UN	91147062	91148776	-
E2­,Gen=	E2=,Gen­	XLOC_019084	20.6483	47.4173	38.0979	15.9196	14.4992	39.963	1.2	-	-	-	-	-	1.32476	-	-	-	G8HTB6	ZP domain-containing protein / CUB and zona pellucida like domains 1	CUZD1	Swiss-prot	Known protein	UN	64051195	64061065	-
E2­,Gen=	E2=,Gen=	XLOC_019425	437.404	1926.86	1161.98	1718.46	2043.42	2160.97	2.1	-	-	-	-	-	-	-	-	-	P28064	Proteasome subunit beta type-8	PSMB8	Swiss-prot	Known protein	UN	89504537	89505241	DLAgn_00262320
E2­,Gen=	E2=,Gen=	XLOC_021846	92.0571	215.616	136.41	205.958	144.296	113.219	1.2	-	-	-	-	-	-	-	1.1566	-	-	No hit found --------------------------------	-	-	-	UN	52096371	52096812	-
E2­,Gen=	E2=,Gen=	XLOC_020866	4.97338	19.1284	5.90519	0.561695	0.376486	1.06741	1.9	-	-	-	-	-	-	-	-	-	DLAgn_00214300	Protein fam111a-like	FAM111A	Genome	Known protein	UN	7001576	7002310	DLAgn_00214300
E2­,Gen=	E2=,Gen=	XLOC_009298	49.5177	135.854	60.4346	73.6021	55.7946	70.0111	1.5	-	-	-	-	-	-	-	-	-	DLAgn_00110020	Uncharacterized protein loc101483146	hyp_loc101483146	Genome	Hypothetical or uncharacterized protein	LG2	9937345	9937879	DLAgn_00110020
E2­,Gen=	E2=,Gen=	XLOC_020865	260.948	1274.29	269.264	12.8521	5.5694	19.7186	2.	-	-	-	-	-	-	-	-	-	DLAgn_00214300	Protein fam111a-like	FAM111A	Genome	Known protein	UN	7001077	7001310	DLAgn_00214300
E2­,Gen=	E2=,Gen=	XLOC_018302	1.59274	3.8755	2.2328	1.56445	3.54652	1.52455	1.3	-	-	-	-	-	-	-	-	-	XP_006805317.1	Predicted: uncharacterized protein LOC102781223	hyp_LOC102781223	Genbank	Hypothetical or uncharacterized protein	UN	5703005	5706616	-
E2=,Gen­	E2­,Gen­	XLOC_001638	3.86846	4.1867	9.18636	3.21784	6.78608	7.92112	-	-	1.2	-	1.07708	-	1.30028	-	-	-	P35448	Thrombospondin-1	THBS1	Swiss-prot	Known protein	LG12	9724944	9734002	DLAgn_00021150
E2=,Gen­	E2=,Gen­	XLOC_009985	1.06805	0.646747	2.82255	0.612879	1.90164	2.86515	-	-	1.4	-	-	-	2.22283	-	-	-	P43300	Early growth response protein 3	EGR3	Swiss-prot	Known protein	LG20	7648200	7654164	DLAgn_00117890
E2=,Gen­	E2=,Gen­	XLOC_009459	2.84777	2.53772	5.82433	2.39696	4.35787	6.1317	-	-	1.0	-	-	-	1.36312	-	-	-	Q9ET55	Nocturnin	CCRN4L	Swiss-prot	Known protein	LG2	914210	928210	DLAgn_00106500
E2=,Gen­	E2=,Gen­	XLOC_015202	6.1069	6.09246	19.3	3.5277	4.98436	8.4221	-	-	1.7	-	-	-	1.26231	-	-	-	Q16690	Dual specificity protein phosphatase 5	DUSP5	Swiss-prot	Known protein	LG7	11522937	11528415	DLAgn_00179090
E2=,Gen­	E2=,Gen­	XLOC_009646	8.00875	5.57172	19.0204	2.9838	7.61089	13.2334	-	-	1.2	-	-	-	2.1631	-	-	-1.4318	Q20A00	DNA damage-inducible transcript 4-like protein	DDIT4L	Swiss-prot	Known protein	LG2	15047720	15049392	DLAgn_00112250
E2=,Gen­	E2=,Gen¯	XLOC_018946	261.257	451.895	567.731	482.912	396.701	190.083	-	-	1.1	-	-	-	-	-1.33757	-	-	DLAgn_00241010	Complement c1q-like protein 4 precursor	C1QL4	Genome	Known protein	UN	55324817	55326122	DLAgn_00241010
E2=,Gen­	E2=,Gen¯	XLOC_011902	6.58236	8.15027	13.3873	20.8073	25.352	9.077	-	-	1.0	-	-	-	-	-1.19435	1.65653	-	XP_005946242.1	Predicted: RNA-directed DNA polymerase from mobile element jockey-like	pred_pol413	Genbank	Predicted protein	LG24	6824441	6827050	-
E2=,Gen­	E2=,Gen=	XLOC_002574	0.791344	1.40217	1.9972	0.810815	0.856742	1.0385	-	-	1.3	-	-	-	-	-	-	-	Q61391	Neprilysin / membrane metallo-endopeptidase	MME	Swiss-prot	Known protein	LG13	19207441	19237252	DLAgn_00033520
E2=,Gen­	E2=,Gen=	XLOC_005564	0.90942	0.712856	3.88456	0.626133	0.505679	0.994616	-	-	2.1	-	-	-	-	-	-	-	Q14534	Squalene monooxygenase	SQLE	Swiss-prot	Known protein	LG16	20647273	20655560	DLAgn_00064780
E2=,Gen­	E2=,Gen=	XLOC_010582	0.932892	0.817172	2.86926	0.600989	0.618802	0.96945	-	-	1.6	-	-	-	-	-	-	-	A7Z064	3-hydroxy-3-methylglutaryl-coenzyme A reductase	HMGCR	Swiss-prot	Known protein	LG20	25536461	25548126	DLAgn_00124320
E2=,Gen­	E2=,Gen=	XLOC_009323	0.99607	1.036	3.11472	0.752717	0.860287	0.890162	-	-	1.6	-	-	-	-	-	-	-	Q9R1J0	Sterol-4-alpha-carboxylate 3-dehydrogenase, decarboxylating	NSDHL	Swiss-prot	Known protein	LG2	11004080	11007990	DLAgn_00110640
E2=,Gen­	E2=,Gen=	XLOC_005452	1.25497	1.67489	4.34858	2.2223	2.32221	2.59422	-	-	1.8	-	-	-	-	-	-	-	Q92570	Nuclear receptor subfamily 4 group A member 3	NR4A3	Swiss-prot	Known protein	LG16	10479501	10503623	DLAgn_00060940
E2=,Gen­	E2=,Gen=	XLOC_000182	1.391	1.59395	2.81869	1.84039	1.89334	1.30599	-	-	1.0	-	-	-	-	-	-	-	Q8QGQ8	Period circadian protein homolog 2	PER2	Swiss-prot	Known protein	LG10	12644697	12670690	DLAgn_00005810
E2=,Gen­	E2=,Gen=	XLOC_010945	1.40578	1.65055	5.90305	1.5646	2.58191	2.72308	-	-	2.1	-	-	-	-	-	-	-	Q15125	3-beta-hydroxysteroid-Delta(8)	EBP	Swiss-prot	Known protein	LG22-25	11618358	11620163	DLAgn_00130480
E2=,Gen­	E2=,Gen=	XLOC_012801	1.79959	1.80926	4.24807	1.16447	1.55302	3.12505	-	-	1.2	-	-	-	-	-	-	-	Q75ZP3	Insulin-like growth factor-binding protein 1	IGFBP1A	Swiss-prot	Known protein	LG4	1942567	1945459	DLAgn_00145430
E2=,Gen­	E2=,Gen=	XLOC_011688	2.16284	2.60019	4.61771	2.37492	2.37593	2.9636	-	-	1.1	-	-	-	-	-	-	-	Q13506	NGFI-A-binding protein 1	NAB1	Swiss-prot	Known protein	LG24	741082	758687	DLAgn_00136550
E2=,Gen­	E2=,Gen=	XLOC_017502	2.22831	2.43761	6.43056	1.913	2.00343	3.00482	-	-	1.5	-	-	-	-	-	-	-	Q4R8S6	Lanosterol 14-alpha demethylase	CYP51	Swiss-prot	Known protein	LG9	16428910	16434375	DLAgn_00202310
E2=,Gen­	E2=,Gen=	XLOC_016649	2.67557	2.70062	6.85138	2.58588	1.81989	2.57442	-	-	1.3	-	-	-	-	-	-	-	O14905	Protein Wnt-9b	WNT9B	Swiss-prot	Known protein	LG8	12542562	12548935	DLAgn_00192300
E2=,Gen­	E2=,Gen=	XLOC_022873	2.83011	3.65427	9.16613	5.20264	3.85586	4.95801	-	-	1.7	-	-	-	-	-	-	-	Q7M6Y2	Transcription factor SOX-11	SOX11	Swiss-prot	Known protein	UN	96343786	96345621	DLAgn_00266800
E2=,Gen­	E2=,Gen=	XLOC_002517	2.83457	3.43039	6.57409	2.38194	3.94972	3.04695	-	-	1.2	-	-	-	-	-	-	-	P29788	Vitronectin	VTN	Swiss-prot	Known protein	LG13	15403131	15409653	DLAgn_00031940
E2=,Gen­	E2=,Gen=	XLOC_016078	3.04468	4.06397	6.76507	7.33636	6.67899	4.44628	-	-	1.1	-	-	-	-	-	1.26213	-	Q6IR41	Complement C1q tumor necrosis factor-related protein 6	C1QTNF6	Swiss-prot	Known protein	LG8	3651885	3658671	DLAgn_00187570
E2=,Gen­	E2=,Gen=	XLOC_003301	3.85648	4.70719	7.8405	4.88596	4.79187	5.93722	-	-	1.0	-	-	-	-	-	-	-	Q10835	Collagenase 3 / Matrix metallopeptidase 13	MMP13	Swiss-prot	Known protein	LG14	6894402	6908238	DLAgn_00039110
E2=,Gen­	E2=,Gen=	XLOC_012054	4.02543	2.14331	26.6858	0.286191	1.52816	4.29944	-	-	2.7	-	-	-	-	-	-	-3.8245	P79335	Plasminogen activator inhibitor 1	SERPINE1	Swiss-prot	Known protein	LG3	245873	251909	DLAgn_00140650
E2=,Gen­	E2=,Gen=	XLOC_001564	4.13386	4.86998	11.6333	3.19762	4.81067	5.08865	-	-	1.5	-	-	-	-	-	-	-	P27117	Ornithine decarboxylase	ODC1	Swiss-prot	Known protein	LG12	3729429	3735099	DLAgn_00019180
E2=,Gen­	E2=,Gen=	#XLOC_001218	6.52238	5.71642	13.5732	6.53231	3.82015	4.89289	-	-	1.0	-	-	-	-	-	-	-	Q6NZN1	Peroxisome proliferator-activated receptor gamma coactivator-related protein 1	PPRC1	Swiss-prot	Known protein	LG11	9623943	9634774	DLAgn_00013220
E2=,Gen­	E2=,Gen=	XLOC_015368	8.43035	7.46198	19.7031	5.04917	5.89393	6.83803	-	-	1.2	-	-	-	-	-	-	-	Q7ZW77	Methylsterol monooxygenase 1 / C-4 methylsterol oxidase	MSMO1	Swiss-prot	Known protein	LG7	23341157	23346731	DLAgn_00183700
E2=,Gen­	E2=,Gen=	XLOC_007604	12.2241	10.9443	30.0925	11.3029	11.224	12.0563	-	-	1.3	-	-	-	-	-	-	-	Q13751	Laminin subunit beta-3	LAMB3	Swiss-prot	Known protein	LG1A	2911301	2927217	DLAgn_00088020
E2=,Gen­	E2=,Gen=	XLOC_016181	18.4644	25.6928	40.2209	13.2135	15.8484	22.3661	-	-	1.1	-	-	-	-	-	-	-	Q9WUC6	Metalloproteinase inhibitor 2	TIMP2B	Swiss-prot	Known protein	LG8	9164443	9172439	DLAgn_00190450
E2=,Gen­	E2=,Gen=	XLOC_000517	32.4821	37.7555	66.9167	24.3748	41.912	41.678	-	-	1.0	-	-	-	-	-	-	-	Q8HZM5	Glutamine synthetase	GLNA	Swiss-prot	Known protein	LG10	12760002	12763984	DLAgn_00005880
E2=,Gen­	E2=,Gen=	XLOC_015802	95.7639	82.8326	193.072	79.3921	78.6204	101.898	-	-	1.00386	-	-	-	-	-	-	-	P53485	Actin	ACTB	Swiss-prot	Known protein	LG7	25390749	25395468	DLAgn_00184410
E2=,Gen­	E2=,Gen=	XLOC_017635	0.444617	0.700507	2.00759	0.801854	1.3623	0.723832	-	-	2.16591	-	-	-	-	-	-	-	-	No hit found --------------------------------	-	-	-	LG9	6228519	6230549	-
E2=,Gen­	E2=,Gen=	XLOC_018945	3.4836	2.62203	21.5099	1.42646	1.93301	4.50173	-	-	2.62012	-	-	-	-	-	-	-	-	No hit found --------------------------------	-	-	-	UN	55023449	55025369	-
E2=,Gen­	E2=,Gen=	XLOC_022712	4.92904	6.18235	12.9741	5.42101	4.53997	6.45456	-	-	1.38774	-	-	-	-	-	-	-	-	No hit found --------------------------------	-	-	-	UN	91167948	91169073	-
E2=,Gen­	E2=,Gen=	XLOC_020320	6.54475	7.40386	13.6671	5.96812	4.65241	3.93478	-	-	1.05415	-	-	-	-	-	-	-	DLAgn_00247730	Non-annotated gene --------------------	-	Genome (unknown gene)	Unknown cDNA or gene	UN	66375362	66377472	DLAgn_00247730
E2=,Gen­	E2=,Gen=	XLOC_006028	0.853342	1.03053	1.98683	0.735859	2.37351	1.49705	-	-	1.21167	-	-	-	-	-	-	-	DLAgn_00066140	Transcription regulator protein bach2	BACH2	Genome	Known protein	LG17	728123	835736	DLAgn_00066140
E2=,Gen­	E2=,Gen=	XLOC_021273	35.1793	32.7899	82.7444	34.283	49.4373	56.9579	-	-	1.22636	-	-	-	-	-	-	-	DLAgn_00225220	Laminin subunit gamma-2	LAMC2	Genome	Known protein	UN	27883745	27884858	DLAgn_00225220
E2=,Gen­	E2=,Gen=	XLOC_018381	1.10106	0.337208	8.58926	2.55944	3.57011	4.09919	-	-	2.9568	-	-	-	-	-	-	-	XP_004570181.1	Predicted: uncharacterized protein LOC101477822	hyp_LOC101477822	Genbank	Hypothetical or uncharacterized protein	UN	11181948	11184156	-
E2=,Gen­	E2=,Gen=	XLOC_015717	245.828	314.207	564.031	255.401	328.768	192.915	-	-	1.18793	-	-	-	-	-	-	-	XP_008296862.1	Predicted: Immediate early response gene 5-like protein	pred_IER5L	Genbank	Predicted protein	LG7	19423613	19426245	-
E2=,Gen¯	E2­,Gen­	XLOC_019255	176.535	124.941	61.6086	31.29	120.195	127.238	-	-	-	-1.5273	1.94523	-	2.01838	-	-	-2.49395	P81018	Ladderlectin	LADD	Swiss-prot	Known protein	UN	76279166	76282584	-
E2=,Gen¯	E2­,Gen­	XLOC_022683	98.0466	67.5516	29.8002	47.6573	130.081	176.45	-	-	-	-1.72522	1.45729	-	1.91023	-	-	-	DLAgn_00262330	Mhc class ia antigen	HLA-A	Genome	Known protein	UN	89510148	89510478	DLAgn_00262330
E2=,Gen¯	E2­,Gen=	XLOC_003268	8.86109	4.71518	4.10054	6.59209	15.4654	10.1517	-	-	-	-1.12105	1.23093	-	-	-	-	-	P98087	Cerebellin-2	CBLN2	Swiss-prot	Known protein	LG14	3385769	3388841	-
E2=,Gen¯	E2­,Gen=	XLOC_021305	8.91753	8.36575	3.97284	4.18023	9.23748	7.8654	-	-	-	-1.17432	1.14935	-	-	-	-	-1.1016	P03934	Transposable element Tc1 transposase	TC1A	Swiss-prot	Known protein	UN	29119784	29121341	DLAgn_00225940
E2=,Gen¯	E2­,Gen=	XLOC_011611	393.553	258.294	116.019	227.821	531.568	207.457	-	-	-	-1.76984	1.22281	-	-	-	-	-	-	No hit found --------------------------------	-	-	-	LG22-25	15652905	15653171	-
E2=,Gen¯	E2=,Gen­	XLOC_002509	3.16416	1.88227	1.10114	2.52743	3.8877	8.76805	-	-	-	-1.534	-	-	1.80239	-	-	-	Q8K3K9	GTPase IMAP family member 4	GIMAP4	Swiss-prot	Known protein	LG13	14367117	14370420	DLAgn_00031650
E2=,Gen¯	E2=,Gen­	XLOC_008537	10.5614	7.03802	4.40786	14.6145	10.9574	43.5971	-	-	-	-1.27167	-	-	1.58286	-	-	-	Q8VCM2	NADPH oxidase organizer 1	NOXO1	Swiss-prot	Known protein	LG1B	3190058	3193702	DLAgn_00099180
E2=,Gen¯	E2=,Gen­	XLOC_019148	8.93597	10.6362	4.18966	5.12594	5.35487	10.9911	-	-	-	-1.10116	-	-	1.10602	-	-	-	DLAgn_00249550	Non-annotated gene --------------------	-	Genome (unknown gene)	Unknown cDNA or gene	UN	68970897	68973594	DLAgn_00249550
E2=,Gen¯	E2=,Gen¯	XLOC_020175	25.2944	18.5132	4.9959	32.3334	14.9522	8.04433	-	-	-	-2.34822	-	-	-	-1.98575	-	-	DLAgn_00240840	Uncharacterized protein loc101477029	hyp_loc101477029	Genbank	Hypothetical or uncharacterized protein	UN	55063570	55066393	DLAgn_00240840, DLAgn_00240850
E2=,Gen¯	E2¯,Gen=	XLOC_019539	458.75	777.89	66.0314	395.437	157.756	473.923	-	-	-	-2.80631	-	-1.32792	-	-	-	-	DLAgn_00211520	Mhc class ii antigen alpha chain	HLADRA	Genome	Known protein	UN	2246761	2247259	DLAgn_00211520
E2=,Gen¯	E2=,Gen=	XLOC_010238	3.47692	1.79971	0.950186	1.78421	1.68634	1.40082	-	-	-	-1.88297	-	-	-	-	-	-	F1N152	Serine protease HTRA1	HTRA1	Swiss-prot	Known protein	LG20	25215196	25238058	DLAgn_00124190
E2=,Gen¯	E2=,Gen=	XLOC_005319	6.39728	2.06445	1.33546	4.31392	0.241491	0.826364	-	-	-	-2.27269	-	-	-	-	-	-	P32918	Apolipoprotein A-I	APOA1	Swiss-prot	Known protein	LG16	6628044	6629546	DLAgn_00058050
E2=,Gen¯	E2=,Gen=	XLOC_008611	7.30894	1.59089	1.64797	2.76609	2.72849	2.34929	-	-	-	-2.1593	-	-	-	-	-	-1.40333	Q95323	Carbonic anhydrase 4	CA4	Swiss-prot	Known protein	LG1B	6440131	6445826	DLAgn_00101240
E2=,Gen¯	E2=,Gen=	XLOC_004973	9.81364	5.39356	1.9821	6.18176	0.336262	0.846475	-	-	-	-2.32277	-	-	-	-	-	-	Q9R0Q8	C-type lectin domain family 4 member E	CLEC4E	Swiss-prot	Known protein	LG16	7614992	7617720	DLAgn_00058640
E2=,Gen¯	E2=,Gen=	XLOC_019891	19.7378	14.7864	9.70364	23.7245	21.319	32.1988	-	-	-	-1.0333	-	-	-	-	-	-	Q9DBI0	Transmembrane protease serine 6	TMPRSS6	Swiss-prot	Known protein	UN	29839826	29842045	DLAgn_00226470
E2=,Gen¯	E2=,Gen=	XLOC_017355	25.7352	14.5106	12.3459	36.1721	53.1498	60.2876	-	-	-	-1.06981	-	-	-	-	-	-	Q96IP4	Protein FAM46A	FAM46A	Swiss-prot	Known protein	LG9	5307833	5316558	DLAgn_00198270
E2=,Gen¯	E2=,Gen=	XLOC_019024	26.2657	15.3113	6.8626	18.5495	19.106	8.78282	-	-	-	-1.9447	-	-	-	-	-	-	P48066	Sodium- and chloride-dependent GABA transporter 3	SLC6A11	Swiss-prot	Known protein	UN	60766337	60767048	-
E2=,Gen¯	E2=,Gen=	XLOC_016023	76.1836	61.1829	37.4966	96.1498	93.6323	102.951	-	-	-	-1.03301	-	-	-	-	-	-	Q68FU1	Pleckstrin homology domain-containing family F member 1	PLEKHF2	Swiss-prot	Known protein	LG8	652900	654921	DLAgn_00186160
E2=,Gen¯	E2=,Gen=	XLOC_013141	129.895	102.682	56.2396	125.502	171.837	121.806	-	-	-	-1.21667	-	-	-	-	-	-	O70220	Forkhead box protein Q1	FOXF2	Swiss-prot	Known protein	LG4	2298835	2300763	DLAgn_00145550
E2=,Gen¯	E2=,Gen=	XLOC_005157	188.186	111.85	69.0148	328.397	302.157	600.751	-	-	-	-1.45389	-	-	-	-	-	-	Q8K0C5	Zymogen granule membrane protein 16	ZG16	Swiss-prot	Known protein	LG16	17024775	17032652	-
E2=,Gen¯	E2=,Gen=	XLOC_020070	198.452	144.229	95.6612	199.94	128.46	159.677	-	-	-	-1.06265	-	-	-	-	-	-	P14222	Perforin-1	PRF1	Swiss-prot	Known protein	UN	45389483	45396850	-
E2=,Gen¯	E2=,Gen=	XLOC_018588	215.005	275.011	82.5599	259.863	289.908	327.53	-	-	-	-1.3901	-	-	-	-	-	-	Q90X99	Lysozyme g (1,4-beta-N-acetylmuramidase)	LYG1	Swiss-prot	Known protein	UN	27552791	27554203	DLAgn_00225060
E2=,Gen¯	E2=,Gen=	XLOC_019717	11.6268	8.57239	4.52862	10.4191	10.631	6.75428	-	-	-	-1.37071	-	-	-	-	-	-	-	No hit found --------------------------------	-	-	-	UN	15712701	15714839	-
E2=,Gen¯	E2=,Gen=	XLOC_011583	210.586	143.63	79.5385	141.88	276.314	170.069	-	-	-	-1.4128	-	-	-	-	-	-	-	No hit found --------------------------------	-	-	-	LG22-25	11135476	11135786	-
E2=,Gen¯	E2=,Gen=	XLOC_001614	39.7182	27.3909	18.055	20.0097	33.5612	33.7065	-	-	-	-1.14524	-	-	-	-	-	-	DLAgn_00020580, DLAgn_00020590	Non-annotated gene --------------------	-	Genome (unknown gene)	Unknown cDNA or gene	LG12	8795296	8798130	DLAgn_00020580, DLAgn_00020590
E2=,Gen¯	E2=,Gen=	XLOC_011950	14.5415	4.41983	4.29011	7.41303	0.505045	1.08943	-	-	-	-1.77452	-	-	-	-	-	-	DLAgn_00140290	Cd59 glycoprotein / secreted LY6/PLAUR domain containing 1	SLURP1	Genome	Known protein	LG24	13372815	13375788	DLAgn_00140290
E2=,Gen¯	E2=,Gen=	XLOC_022558	28.3716	27.063	4.19275	12.4935	24.7044	11.9907	-	-	-	-2.76966	-	-	-	-	-	-1.20174	DLAgn_00259350	Mhc class i antigen	MR1	Genome	Known protein	UN	84547435	84548568	DLAgn_00259350
E2=,Gen¯	E2=,Gen=	XLOC_016952	29.5457	15.096	12.5428	29.1138	36.0224	43.1853	-	-	-	-1.24471	-	-	-	-	-	-	DLAgn_00194460	Uncharacterized protein loc785953	hyp_LOC785953	Genome	Hypothetical or uncharacterized protein	LG8	17741144	17742592	DLAgn_00194460
E2=,Gen¯	E2=,Gen=	XLOC_019061	35.226	14.4972	13.9573	20.0038	31.2697	17.6669	-	-	-	-1.34727	-	-	-	-	-	-	DLAgn_00245230	Mhc class ia antigen	MR1	Genome	Known protein	UN	62493613	62495117	DLAgn_00245230
E2=,Gen¯	E2=,Gen=	XLOC_022295	39.3134	24.3214	8.53583	20.7128	13.4073	36.6667	-	-	-	-2.21686	-	-	-	-	-	-	DLAgn_00251370	Uncharacterized protein loc101477029	hyp_loc101477029	Genome	Hypothetical or uncharacterized protein	UN	72033151	72033592	DLAgn_00251370
E2=,Gen¯	E2=,Gen=	XLOC_016740	108.876	121.42	46.9937	109.01	127.7	171.591	-	-	-	-1.22151	-	-	-	-	-	-	DLAgn_00194550	Gig2-like protein	GIG2I	Genome	Known protein	LG8	17869967	17889065	DLAgn_00194550
E2=,Gen¯	E2=,Gen=	XLOC_015034	305.226	155.964	117.346	330.874	509.742	601.01	-	-	-	-1.38738	-	-	-	-	-	-	DLAgn_00174700	Lysozyme milk isozyme-like	LYZ	Genome	Known protein	LG7	1547294	1551558	DLAgn_00174700
E2=,Gen¯	E2=,Gen=	XLOC_020900	81.4899	108.962	24.6221	69.3836	85.477	124.792	-	-	-	-1.73444	-	-	-	-	-	-	AGJ73874.1	MHC class Ia antigen	HLA-A	Genbank	Known protein	UN	8575543	8576402	DLAgn_00215380
E2=,Gen¯	E2=,Gen=	XLOC_020252	111.916	98.9279	55.9775	142.408	88.7075	100.942	-	-	-	-1.00492	-	-	-	-	-	-	KKF15601.1	Membrane-spanning 4-domains subfamily A member 8A	MS4A8	Genbank	Known protein	UN	61429531	61431371	-
E2¯,Gen=	E2­,Gen­	XLOC_009336	8.15554	3.82624	7.76333	3.97645	15.0635	13.7751	-	-1.0945	-	-	1.91902	-	1.79387	-	-	-1.04206	Q9W7C5	Proheparin-binding EGF-like growth factor	HBEGF	Swiss-prot	Known protein	LG2	11966698	11970179	DLAgn_00110990
E2¯,Gen=	E2­,Gen­	#XLOC_013171	9.41177	3.96505	5.51053	3.28802	9.93365	11.5106	-	-1.24953	-	-	1.59447	-	1.80918	-	-	-1.52262	P52909	Transcription factor jun-D	JUND	Swiss-prot	Known protein	LG4	8797515	8799641	DLAgn_00147360
E2¯,Gen=	E2­,Gen­	XLOC_002886	9.77046	3.58434	10.6213	1.23518	20.1899	24.9608	-	-1.4501	-	-	4.02872	-	4.33493	-	-	-2.98669	P53539	Protein fosB	FOSB	Swiss-prot	Known protein	LG13	18070868	18080288	-
E2¯,Gen=	E2­,Gen­	XLOC_008097	10.624	3.59061	11.042	2.0243	24.8701	24.3993	-	-1.56801	-	-	3.61755	-	3.59221	-	-	-2.39851	Q04913	Nuclear receptor subfamily 4 group A member 1	NR4A1	Swiss-prot	Known protein	LG1A	14069858	14076265	DLAgn_00091810
E2¯,Gen=	E2­,Gen­	XLOC_018759	11.3987	4.17084	6.84075	1.44029	21.5145	21.4939	-	-1.4523	-	-	3.90136	-	3.89775	-	-	-2.98769	Q9BGS7	Myelin-oligodendrocyte glycoprotein	MOG	Swiss-prot	Known protein	UN	38243757	38247159	DLAgn_00231560
E2¯,Gen=	E2­,Gen­	XLOC_009316	14.5837	5.73485	8.04273	9.73726	27.8024	47.3294	-	-1.35049	-	-	1.51681	-	2.29367	-	-	-	P30042	ES1 protein homolog	C21orf33	Swiss-prot	Known protein	LG2	10676383	10678179	DLAgn_00110500
E2¯,Gen=	E2­,Gen­	#XLOC_006997	16.3028	5.83844	11.3936	3.62877	37.2715	33.7834	-	-1.48349	-	-	3.35761	-	3.21968	-	-	-2.17309	Q60793	Krueppel-like factor 4	KLF4	Swiss-prot	Known protein	LG19	11447683	11453455	DLAgn_00083740
E2¯,Gen=	E2­,Gen­	XLOC_016185	33.4533	14.9478	21.3291	13.0843	54.86	65.2103	-	-1.16462	-	-	2.07094	-	2.32496	-	-	-1.3617	Q90X67	Suppressor of cytokine signaling 3	SOCS3	Swiss-prot	Known protein	LG8	9250131	9252889	DLAgn_00190480
E2¯,Gen=	E2­,Gen­	XLOC_021787	66.4358	31.8392	94.8307	24.2785	127.499	164.02	-	-1.06299	-	-	2.39518	-	2.76129	-	-	-1.45919	P18146	Early growth response protein 1	EGR1	Swiss-prot	Known protein	UN	49869318	49870394	DLAgn_00238560
E2¯,Gen=	E2­,Gen­	XLOC_009301	69.399	30.9267	77.3445	19.2953	99.4564	160.637	-	-1.16788	-	-	2.36811	-	3.06082	-	-	-1.85417	P26632	Early growth response protein 1	EGR1	Swiss-prot	Known protein	LG2	10034796	10039387	DLAgn_00110040
E2¯,Gen=	E2­,Gen­	#XLOC_015123	82.1975	34.7027	79.7932	31.8623	140.218	180.413	-	-1.24591	-	-	2.14185	-	2.50786	-	-	-1.37574	P79703	Transcription factor jun-B	JUNB	Swiss-prot	Known protein	LG7	8498989	8501351	DLAgn_00177150
E2¯,Gen=	E2­,Gen­	#XLOC_016110	115.608	52.8961	101.496	51.115	168.469	193.89	-	-1.13013	-	-	1.72531	-	1.93048	-	-	-1.18668	P79703	Transcription factor jun-BA	JUNBA	Swiss-prot	Known protein	LG8	4935056	4937310	DLAgn_00188350
E2¯,Gen=	E2­,Gen­	XLOC_016126	4.20792	1.30088	2.15823	0.928278	12.2588	9.64322	-	-1.69534	-	-	3.72076	-	3.37964	-	-	-2.18607	DLAgn_00188850	Non-annotated gene --------------------	-	Genome (unknown gene)	Unknown cDNA or gene	LG8	5994348	6002408	DLAgn_00188850
E2¯,Gen=	E2­,Gen­	XLOC_013136	6.24299	1.95368	5.12063	1.05846	4.12596	4.94937	-	-1.67925	-	-	1.96261	-	2.22903	-	-	-2.5695	DLAgn_00145190	Non-annotated gene --------------------	-	Genome (unknown gene)	Unknown cDNA or gene	LG4	1314734	1316902	DLAgn_00145190
E2¯,Gen=	E2­,Gen­	XLOC_014355	12.7471	6.18199	7.86442	4.96806	21.2756	21.6954	-	-1.04641	-	-	2.09839	-	2.12964	-	-	-1.3657	DLAgn_00171620	Protein phosphatase regulatory subunit 15b	PPP1R15B	Genome	Known protein	LG6	19162965	19167236	DLAgn_00171620
E2¯,Gen=	E2­,Gen­	XLOC_018899	131.1	51.0692	156.815	52.9264	172.39	290.52	-	-1.36201	-	-	1.71063	-	2.46222	-	-	-1.31796	DLAgn_00238560	Early growth response protein 1-like	EGR1L	Genome	Known protein	UN	49867396	49868559	DLAgn_00238560
E2¯,Gen=	E2=,Gen­	XLOC_010116	22.932	10.4103	22.574	5.73728	8.64115	19.8521	-	-1.14155	-	-	-	-	1.80598	-	-	-2.00706	Q99K85	Phosphoserine aminotransferase	PSAT1	Swiss-prot	Known protein	LG20	15042741	15050339	DLAgn_00121080
E2¯,Gen=	E2=,Gen­	XLOC_007009	25.2593	11.0127	35.6748	5.34497	8.60929	34.0947	-	-1.19912	-	-	-	-	2.68803	-	-	-2.24927	Q66I24	Argininosuccinate synthase	ASS1	Swiss-prot	Known protein	LG19	12937228	12963600	DLAgn_00084090
E2¯,Gen=	E2¯,Gen¯	XLOC_019058	12.6732	1.39304	10.7623	19.5434	4.57127	1.53912	-	-3.18781	-	-	-	-2.09187	-	-3.64734	-	-	XP_010743720.1	PREDICTED: uncharacterized protein LOC104930589 [Larimichthys crocea]	hyp_LOC104930589	Genbank	Hypothetical or uncharacterized protein	UN	62428919	62430995	-
E2¯,Gen=	E2=,Gen=	XLOC_006107	2.99	1.19642	1.42191	3.58116	6.05218	6.20186	-	-1.32468	-	-	-	-	-	-	-	-	Q9PW88	G-protein coupled receptor family C group 6 member A	GPRC6A	Swiss-prot	Known protein	LG17	9102345	9109305	DLAgn_00068650
E2¯,Gen=	E2=,Gen=	XLOC_013558	29.5446	12.5949	14.9285	39.8611	43.0239	69.8298	-	-1.23314	-	-	-	-	-	-	-	-	P31581	High choriolytic enzyme 2 / Choriolysin H 2	HCEB	Swiss-prot	Known protein	LG5	26504624	26508733	DLAgn_00162100
E2¯,Gen=	E2=,Gen=	XLOC_022752	11.379	1.72415	11.4653	11.2971	6.93965	10.2825	-	-2.72315	-	-	-	-	-	-	-	-	P54727	UV excision repair protein RAD23 homolog B	RAD23B	Swiss-prot/Genome	Known protein	UN	92414240	92415173	DLAgn_00264200
E2¯,Gen=	E2=,Gen=	XLOC_018814	7.68379	2.50386	6.28189	4.61771	6.81809	5.63161	-	-1.62017	-	-	-	-	-	-	-	-	DLAgn_00234630	Non-annotated gene --------------------	-	Genome (unknown gene)	Unknown cDNA or gene	UN	43028694	43031611	DLAgn_00234630
E2¯,Gen=	E2=,Gen=	XLOC_002722	12.6264	3.12649	8.89122	12.6203	9.70336	18.8566	-	-2.01762	-	-	-	-	-	-	-	-	DLAgn_00028510	Transcobalamin-1 / gastric intrinsic factor	TCN1	Genome	Known protein	LG13	4430807	4434402	DLAgn_00028510
E2¯,Gen=	E2=,Gen=	XLOC_017542	46.3186	18.2579	26.398	47.4335	50.1646	57.2754	-	-1.34618	-	-	-	-	-	-	-	-	DLAgn_00203230	Sperm acrosome membrane-associated protein 4-like	pred_SPACA	Genome	Predicted protein	LG9	18254450	18265171	DLAgn_00203230
E2¯,Gen¯	E2­,Gen­	XLOC_010820	5.05959	1.73671	2.46573	1.0659	10.5554	10.1554	-	-1.54503	-	-1.04477	3.30993	-	3.25879	-	-	-2.25575	Q04913	Nuclear receptor subfamily 4 group A member 1	NR4A1	Swiss-prot	Known protein	LG22-25	4147737	4152275	DLAgn_00126930
E2¯,Gen¯	E2­,Gen­	XLOC_009598	33.2824	9.21515	15.0116	4.92178	34.183	50.1044	-	-1.85465	-	-1.15631	2.79835	-	3.3517	-	-	-2.76533	P28562	Dual specificity protein phosphatase 1	DUSP1	Swiss-prot	Known protein	LG2	11495660	11499493	DLAgn_00110810
E2¯,Gen¯	E2­,Gen­	XLOC_005873	222.88	44.1774	98.7683	17.2356	237.816	316.204	-	-2.33694	-	-1.18237	3.78772	-	4.2039	-	-	-3.70388	P53450	Proto-oncogene c-Fos	FOS	Swiss-prot	Known protein	LG17	11004691	11007496	DLAgn_00069450
E2¯,Gen¯	E2­,Gen­	XLOC_016000	51.4675	17.3158	21.7855	13.0765	75.8756	72.1967	-	-1.57341	-	-1.24871	2.53745	-	2.47176	-	-	-1.98445	DLAgn_00185660	Immediate early response gene 2 protein	IER2	Genome	Known protein	LG7	28223217	28225944	DLAgn_00185660
E2¯,Gen¯	E2­,Gen­	XLOC_016881	56.9991	17.5814	27.4212	17.0239	112.649	103.28	-	-1.69917	-	-1.06428	2.72964	-	2.60751	-	-	-1.75278	DLAgn_00188570	Immediate early response gene 2 protein	IER2	Genome	Known protein	LG8	5244259	5245741	DLAgn_00188570
E2¯,Gen¯	E2=,Gen­	#XLOC_018379	53.0741	4.53494	17.2541	67.1189	50.7553	145.994	-	-3.55442	-	-1.63636	-	-	1.1426	-	-	-	Q8IUL8	Cartilage intermediate layer protein 2	CILP2	Swiss-prot	Known protein	UN	11150721	11153992	DLAgn_00217410
E2¯,Gen¯	E2=,Gen¯	XLOC_018321	5.19536	2.03718	0.99608	2.16544	0.709825	0.274849	-	-1.35457	-	-2.39689	-	-	-	-2.97195	-	-1.26959	P02671	Fibrinogen alpha chain	FGA	Swiss-prot	Known protein	UN	6959649	6965137	DLAgn_00214260
E2¯,Gen¯	E2¯,Gen¯	#XLOC_019608	8.27342	3.45632	2.09706	4.56339	1.0558	0.506248	-	-1.26218	-	-1.99443	-	-2.11343	-	-3.16038	-	-	P02675	Fibrinogen beta chain	FGB	Swiss-prot	Known protein	UN	6969545	6975061	DLAgn_00214270
E2¯,Gen¯	E2¯,Gen¯	XLOC_000180	11.7581	5.05948	2.97328	6.63426	0.894311	1.16418	-	-1.22011	-	-1.99652	-	-2.89342	-	-2.49029	-	-	P79819	Serotransferrin	TF	Swiss-prot	Known protein	LG10	12538904	12546673	DLAgn_00005730
E2¯,Gen¯	E2¯,Gen=	XLOC_002762	22.7894	10.2212	8.49548	14.3394	3.75691	1.65427	-	-1.15984	-	-1.43777	-	-1.93271	-	-	-	-	O42175	Apolipoprotein A-I	APOA1	Swiss-prot	Known protein	LG13	8023250	8025577	DLAgn_00029710
E2¯,Gen¯	E2¯,Gen¯	XLOC_018977	433.519	201.984	210.74	661.244	183.095	318.485	-	-1.10517	-	-1.05221	-	-1.84696	-	-1.05024	-	-	XP_003969763.1	Predicted: uncharacterized protein LOC101073303	hyp_LOC101073303	Genbank	Hypothetical or uncharacterized protein	UN	57541097	57544959	-
E2¯,Gen¯	E2=,Gen=	#XLOC_011753	6.93021	2.20987	1.27076	4.57371	0.384674	0.725058	-	-1.65293	-	-2.46152	-	-	-	-	-	-	Q6PHG2	Warm-temperature-acclimation-related-65 kDa-protein or hemopexin	WAP65/HPX	Swiss-prot/Genome	Known protein	LG24	6866172	6870626	DLAgn_00138560
E2¯,Gen¯	E2=,Gen=	XLOC_012185	7.18548	2.78512	2.01544	8.22689	7.27377	11.9681	-	-1.37127	-	-1.84452	-	-	-	-	-	-	Q96K76	Ubiquitin carboxyl-terminal hydrolase 47	USP47	Swiss-prot	Known protein	LG3	12279847	12284825	-
E2¯,Gen¯	E2=,Gen=	XLOC_019760	20.2507	9.46399	7.62822	35.352	40.906	60.686	-	-1.10009	-	-1.41583	-	-	-	-	-	-	Q9BY78	RING finger protein 26	RNF26	Swiss-prot	Known protein	UN	18181861	18186464	DLAgn_00220350
E2¯,Gen¯	E2=,Gen=	XLOC_019158	21.2244	8.77717	10.2481	28.5443	32.1967	56.1661	-	-1.27729	-	-1.06081	-	-	-	-	-	-	Q91453	Stonustoxin subunit beta	STXB	Swiss-prot	Known protein	UN	69569418	69575398	DLAgn_00249820
E2¯,Gen¯	E2=,Gen=	XLOC_011140	77.5484	20.7374	26.5	96.0119	62.9415	160.405	-	-1.90667	-	-1.55664	-	-	-	-	-	-	P86178	L-rhamnose-binding lectin CSL2	CSL2	Swiss-prot	Known protein	LG22-25	111023	114702	DLAgn_00125250
E2¯,Gen¯	E2=,Gen=	XLOC_017554	79.063	15.6098	31.1908	107.038	132.101	222.796	-	-2.34404	-	-1.34656	-	-	-	-	-	-	Q8CJD3	Zymogen granule membrane protein 16	ZG16	Swiss-prot	Known protein	LG9	18750112	18752607	-
E2¯,Gen¯	E2=,Gen=	XLOC_020220	102.995	37.5132	41.6965	68.8937	32.3383	115.742	-	-1.46085	-	-1.31563	-	-	-	-	-	-	Q8HWB0	Major histocompatibility complex class I-related gene protein	MR1	Swiss-prot	Known protein	UN	58748432	58749709	DLAgn_00243170
E2¯,Gen¯	E2=,Gen=	XLOC_010382	321.433	125.389	119.504	417.161	419.514	639.501	-	-1.36181	-	-1.43609	-	-	-	-	-	-	P49290	Eosinophil peroxidase	EPX	Swiss-prot	Known protein	LG20	8524283	8537872	DLAgn_00118340, DLAgn_00118350
E2¯,Gen¯	E2=,Gen=	XLOC_022156	5.11488	0.980329	0.509154	4.70565	3.83168	6.0528	-	-2.38468	-	-3.33805	-	-	-	-	-	-	CBN81005.1	Short wavelength sensitive 2a, opsin	SWS2A	Genbank	Known protein	UN	66030110	66031271	-
E2¯,Gen¯	E2=,Gen=	XLOC_019189	85.8735	24.6662	21.5635	118.451	106.868	161.263	-	-1.80372	-	-1.99925	-	-	-	-	-	-	XP_005465480.1	Predicted: complement C1q-like protein 2-like	pred_C1QL2	Genbank	Predicted protein	UN	72097875	72098412	-
E2¯,Gen¯	E2=,Gen=	XLOC_020810	103.192	33.1477	30.5441	101.083	45.1028	136.196	-	-1.64377	-	-1.76474	-	-	-	-	-	-	AGJ73875.1	MHC class Ia antigen	HLAA	Genbank	Known protein	UN	4373804	4374181	-
E2¯,Gen¯	E2=,Gen=	XLOC_020538	128.034	29.7537	42.2306	189.414	291.89	225.54	-	-2.10863	-	-1.60619	-	-	-	-	-	-	XP_006785537.1	Predicted: complement C1q-like protein 2-like	pred_C1QL2L	Genbank	Predicted protein	UN	82888264	82888960	-
E2=,Gen=	E2­,Gen­	XLOC_008290	3.45168	2.82692	3.4758	2.85436	6.74588	6.18446	-	-	-	-	1.24032	-	1.11663	-	-	-	Q96RU8	Tribbles homolog 1 / G-protein-coupled receptor-induced gene 2 protein	TRIB1	Swiss-prot	Known protein	LG1A	25529944	25536862	DLAgn_00096940
E2=,Gen=	E2­,Gen­	XLOC_010078	3.54677	2.49458	3.46145	2.04533	8.03667	9.34062	-	-	-	-	1.97568	-	2.19178	-	-	-	Q05922	Dual specificity protein phosphatase 2	DUSP2	Swiss-prot	Known protein	LG20	13764883	13767782	DLAgn_00120280
E2=,Gen=	E2­,Gen­	XLOC_004265	3.61484	2.71796	4.89473	2.22994	7.51252	9.47782	-	-	-	-	1.75235	-	2.09027	-	-	-	Q9IA88	Serine/threonine-protein kinase SIK2	SIK2	Swiss-prot	Known protein	LG15	16037474	16048189	DLAgn_00052250
E2=,Gen=	E2­,Gen­	XLOC_017253	3.69658	2.43541	3.24569	1.48642	6.52345	9.18872	-	-	-	-	2.13616	-	2.63207	-	-	-	Q60636	PR domain zinc finger protein 1	PRDM1	Swiss-prot	Known protein	LG9	19149641	19153597	DLAgn_00203560
E2=,Gen=	E2­,Gen­	XLOC_002046	4.65375	7.44029	3.13882	2.30898	7.31459	8.45854	-	-	-	-	1.66288	-	1.88897	-	-	-	Q6EE23	Radical S-adenosyl methionine domain-containing protein 2 / Viperin / Virus inhibitory protein, endoplasmic reticulum-associated, interferon-inducible	RSAD2	Swiss-prot	Known protein	LG12	12596695	12599990	DLAgn_00022770
E2=,Gen=	E2­,Gen­	XLOC_000314	6.30877	3.90048	8.68711	2.02186	15.5142	13.4799	-	-	-	-	2.93831	-	2.73687	-	-	-1.64565	P79145	cAMP-responsive element modulator	CREM	Swiss-prot	Known protein	LG10	21881353	21887004	DLAgn_00009360
E2=,Gen=	E2­,Gen­	XLOC_014768	9.97727	10.1098	14.3402	6.71098	13.4379	16.8346	-	-	-	-	1.00424	-	1.32878	-	-	-	Q16828	Dual specificity protein phosphatase 6	DUSP6	Swiss-prot	Known protein	LG6	20734330	20739442	DLAgn_00172030
E2=,Gen=	E2­,Gen­	#XLOC_017234	12.2138	5.81398	18.1834	7.52598	50.816	27.9762	-	-	-	-	2.75313	-	1.90286	-	-	-	Q5PRC0	Cholesterol 25-hydroxylase-like protein	CH25H	Swiss-prot	Known protein	LG9	18104052	18106162	DLAgn_00203080
E2=,Gen=	E2­,Gen­	XLOC_012463	21.6696	18.4434	25.8102	6.30818	37.6327	26.7709	-	-	-	-	2.57636	-	2.09238	-	-	-1.787	Q3S853	Regulator of G-protein signaling 2	RGS2	Swiss-prot	Known protein	LG4	3513702	3515919	DLAgn_00145800
E2=,Gen=	E2­,Gen­	XLOC_017790	26.827	19.5118	35.3664	18.5062	41.8993	44.2165	-	-	-	-	1.18008	-	1.25973	-	-	-	Q5SPB1	Sodium-coupled neutral amino acid transporter 2	SLC38A2	Swiss-prot	Known protein	LGx	4405991	4417492	DLAgn_00206310
E2=,Gen=	E2­,Gen­	XLOC_011555	28.1256	17.891	53.1226	17.5641	49.0269	63.4209	-	-	-	-	1.48416	-	1.85802	-	-	-	Q05826	CCAAT/enhancer-binding protein beta	CEBPB	Swiss-prot	Known protein	LG22-25	4397814	4399873	DLAgn_00127140
E2=,Gen=	E2­,Gen­	XLOC_001985	34.8722	38.7741	69.4676	19.342	43.2376	44.0629	-	-	-	-	1.16791	-	1.19905	-	-	-	Q5SPB6	Glutathione-specific gamma-glutamylcyclotransferase 1	CHAC1	Swiss-prot	Known protein	LG12	9916482	9919073	DLAgn_00021270
E2=,Gen=	E2­,Gen­	XLOC_000212	42.0166	34.5752	47.8609	32.047	80.2655	77.2759	-	-	-	-	1.32833	-	1.2768	-	-	-	Q14159	DNA repair-scaffolding protein	SPIDR	Swiss-prot	Known protein	LG10	14604222	14633628	DLAgn_00006600
E2=,Gen=	E2­,Gen­	XLOC_014537	42.8572	23.4932	37.0806	16.5117	63.358	76.5782	-	-	-	-	1.94124	-	2.21785	-	-	-1.38162	B5XG43	Pleckstrin homology-like domain family A member 2	PHLDA2	Swiss-prot	Known protein	LG6	5077166	5078339	DLAgn_00165930
E2=,Gen=	E2­,Gen­	XLOC_002827	85.254	50.712	85.2266	45.0687	130.421	139.098	-	-	-	-	1.53542	-	1.62974	-	-	-	Q5ISE2	Zinc finger protein 36 / tristetraprolin	ZFP36	Swiss-prot	Known protein	LG13	14491433	14495011	DLAgn_00031730
E2=,Gen=	E2­,Gen­	XLOC_006058	96.4803	56.8005	65.351	63.0341	149.999	137.952	-	-	-	-	1.25358	-	1.13439	-	-	-	P25963	NF-kappa-B inhibitor alpha	NFKBIA	Swiss-prot	Known protein	LG17	4937797	4940458	DLAgn_00067210
E2=,Gen=	E2­,Gen­	XLOC_000583	128.496	73.5314	102.256	61.773	165.656	200.162	-	-	-	-	1.42531	-	1.69859	-	-	-1.06244	Q9Y5W3	Krueppel-like factor 2	KLF2	Swiss-prot	Known protein	LG10	17749267	17752076	DLAgn_00007940
E2=,Gen=	E2­,Gen­	XLOC_000808	6.04413	6.64654	6.09191	1.11152	14.4568	11.8234	-	-	-	-	3.70316	-	3.41886	-	-	-2.44562	DLAgn_00009720	Non-annotated gene --------------------	-	Genome (unknown gene)	Unknown cDNA or gene	LG10	23331725	23332694	DLAgn_00009720
E2=,Gen=	E2­,Gen­	XLOC_012322	5.04851	4.5768	4.68548	4.40795	11.8274	11.5418	-	-	-	-	1.42529	-	1.39285	-	-	-	DLAgn_00144060	Cytidine deaminase / Cytidine aminohydrolase	CDA	Genome	Known protein	LG3	12139795	12149571	DLAgn_00144060
E2=,Gen=	E2­,Gen­	XLOC_012307	11.7007	6.38613	9.71328	6.23802	39.1704	29.4565	-	-	-	-	2.65339	-	2.24777	-	-	-	DLAgn_00143690	E3 ubiquitin-protein ligase rnf182-like	RNF182	Genome	Known protein	LG3	10543552	10550649	DLAgn_00143690
E2=,Gen=	E2­,Gen­	XLOC_019133	17.8907	10.2838	10.6974	9.0794	22.8874	28.1188	-	-	-	-	1.33502	-	1.63202	-	-	-	DLAgn_00248310	Predicted: hypothetical protein LOC100709215 [Oreochromis niloticus]	hyp_LOC100709215	Genome	Hypothetical or uncharacterized protein	UN	67255820	67261412	DLAgn_00248310
E2=,Gen=	E2­,Gen­	XLOC_006137	21.0599	10.388	17.7237	8.62738	53.5871	67.5672	-	-	-	-	2.63392	-	2.96877	-	-	-1.29205	DLAgn_00069430	Jun dimerization protein 2-like	JDP2	Genome	Known protein	LG17	10977989	10989665	DLAgn_00069430
E2=,Gen=	E2­,Gen­	XLOC_013653	20.3321	15.0328	14.4909	17.9573	40.311	43.1797	-	-	-	-	1.16951	-	1.27293	-	-	-	XP_003964874.1	Predicted: LOW QUALITY PROTEIN: migration and invasion enhancer 1-like	pred_MIEN1	Genbank	Predicted protein	LG5	8023682	8027232	-
E2=,Gen=	E2­,Gen­	XLOC_013546	69.816	50.9492	81.9026	30.2105	95.5888	132.763	-	-	-	-	1.66294	-	2.13711	-	-	-1.21316	XP_005455792.1	Predicted: mucin-5AC-like isoform X2	pred_MUC5ACLX2	Genbank	Predicted protein	LG5	24435342	24441207	-
E2=,Gen=	E2­,Gen­	XLOC_019672	372.945	560.756	532.21	236.941	1192.97	1066.72	-	-	-	-	2.34373	-	2.17736	-	-	-	AGJ73878	MHC class Ia antigen	HLAA	Genbank	Known protein	UN	10866965	10867632	-
E2=,Gen=	E2­,Gen=	XLOC_012872	1.52452	1.36002	1.31071	1.19902	2.46608	1.69501	-	-	-	-	1.04325	-	-	-	-	-	Q63HN8	E3 ubiquitin protein ligase RNF213 / RING finger protein 213-A	RNF213	Swiss-prot	Known protein	LG4	8746718	8777539	DLAgn_00147350
E2=,Gen=	E2­,Gen=	XLOC_005505	1.84129	2.19908	1.96555	1.21848	3.7194	2.69101	-	-	-	-	1.61011	-	-	-	-	-	Q96IP4	Protein FAM46A	FAM46A	Swiss-prot	Known protein	LG16	13404594	13409378	DLAgn_00062710
E2=,Gen=	E2­,Gen=	XLOC_004178	2.08049	2.30309	1.75509	1.1549	4.09738	2.12342	-	-	-	-	1.82574	-	-	-	-	-	Q9JLC8	Sacsin	SACS	Swiss-prot	Known protein	LG15	10832417	10853204	DLAgn_00049860
E2=,Gen=	E2­,Gen=	XLOC_012392	2.4333	2.75733	1.46129	1.75135	4.24191	2.19382	-	-	-	-	1.27642	-	-	-	-	-	A0JN92	Up-regulator of cell proliferation	URGCP	Swiss-prot	Known protein	LG3	4994703	4997606	DLAgn_00142050
E2=,Gen=	E2­,Gen=	XLOC_010075	2.50616	1.20496	1.18453	2.09954	7.53408	1.80073	-	-	-	-	1.85087	-	-	-	-	-	P04323	Retrovirus-related Pol polyprotein from transposon 17.6	POL	Swiss-prot	Known protein	LG20	13730217	13733169	DLAgn_00120240
E2=,Gen=	E2­,Gen=	XLOC_010679	2.74103	1.05314	1.21012	2.46207	6.63246	1.88737	-	-	-	-	1.43564	-	-	-	-	-	O93209	Pro-Pol polyprotein	POL3	Swiss-prot	Known protein	LG20	13727477	13729278	DLAgn_00120240
E2=,Gen=	E2­,Gen=	XLOC_019242	4.51924	3.87463	2.31304	1.9981	4.71542	3.25615	-	-	-	-	1.2448	-	-	-	-	-1.18622	P35129	E2 ubiquitin-conjugating enzyme 2 / E2 ubiquitin-protein ligase 2	UBE2B	Swiss-prot	Known protein	UN	75669258	75686968	DLAgn_00253660
E2=,Gen=	E2­,Gen=	XLOC_003645	6.69842	8.47294	3.87631	2.65864	6.39333	4.52812	-	-	-	-	1.26699	-	-	-	-	-1.33812	Q9ESN2	E3 ubiquitin-protein ligase TRIM39 / RING finger protein 23	TRIM39	Swiss-prot	Known protein	LG14	3053567	3064944	DLAgn_00038000
E2=,Gen=	E2­,Gen=	XLOC_001754	6.86533	4.34668	5.83316	4.51031	9.20741	8.94464	-	-	-	-	1.03208	-	-	-	-	-	O75293	Growth arrest and DNA damage-inducible protein GADD45 beta	GADD45B	Swiss-prot	Known protein	LG12	16617916	16621625	DLAgn_00024350
E2=,Gen=	E2­,Gen=	XLOC_018918	6.99747	3.68795	4.30608	3.15722	9.70705	2.62965	-	-	-	-	1.61952	-	-	-	-	-1.15055	Q8NHY0	Beta-1,4 N-acetylgalactosaminyltransferase 2	B4GALNT2	Swiss-prot	Known protein	UN	51505509	51508777	DLAgn_00239660
E2=,Gen=	E2­,Gen=	XLOC_017470	7.08259	7.97315	13.3874	12.1196	28.1116	7.74969	-	-	-	-	1.21489	-	-	-	-	-	P81018	Ladderlectin	LADD	Swiss-prot	Known protein	LG9	13844282	13848610	-
E2=,Gen=	E2­,Gen=	XLOC_002175	8.48596	8.68726	6.59146	8.45687	17.1969	15.3177	-	-	-	-	1.02454	-	-	-	-	-	Q5TZE1	BTB/POZ domain-containing protein 6-B	BTBD6	Swiss-prot	Known protein	LG12	22300954	22306369	DLAgn_00027130
E2=,Gen=	E2­,Gen=	XLOC_000083	8.67555	7.11813	9.92372	5.20466	12.6024	9.85637	-	-	-	-	1.27823	-	-	-	-	-	Q08116	Regulator of G-protein signaling 1	RGS1	Swiss-prot	Known protein	LG10	7362465	7364454	DLAgn_00002870
E2=,Gen=	E2­,Gen=	XLOC_013717	10.5195	13.272	7.75461	4.13984	11.1748	8.71117	-	-	-	-	1.43229	-	-	-	-	-1.35108	Q2KTC2	Interferon-induced GTP-binding protein Mx	MX2	Swiss-prot	Known protein	LG5	13025519	13091562	DLAgn_00157810
E2=,Gen=	E2­,Gen=	XLOC_008049	16.3998	19.0667	13.3853	6.53441	15.2228	12.9168	-	-	-	-	1.22294	-	-	-	-	-1.33514	Q6TN15	Interferon-induced GTP-binding protein Mx, MX dynamin like GTPase 1	MX1	Swiss-prot	Known protein	LG1A	10395716	10410125	DLAgn_00090220
E2=,Gen=	E2­,Gen=	XLOC_017028	17.3267	23.576	17.6264	13.0027	28.4251	22.5996	-	-	-	-	1.12733	-	-	-	-	-	O55166	Vacuolar protein sorting-associated protein 52 homolog	VPS52	Swiss-prot	Known protein	LG9	1897096	1919438	DLAgn_00197440
E2=,Gen=	E2­,Gen=	XLOC_014024	22.1077	22.4406	28.1694	17.5652	46.1764	25.6078	-	-	-	-	1.39437	-	-	-	-	-	Q71S46	ATP synthase F(0) complex subunit C3	ATP5G3	Swiss-prot	Known protein	LG5	17858837	17859675	DLAgn_00159610
E2=,Gen=	E2­,Gen=	XLOC_006500	32.978	34.8542	23.9786	3.42206	58.8359	25.1915	-	-	-	-	4.11121	-	-	-	-	-	P35479	Leukocyte cysteine proteinase inhibitor 1	CPI1	Swiss-prot	Known protein	LG18-21	8748659	8767236	-
E2=,Gen=	E2­,Gen=	XLOC_017323	34.2662	39.4291	40.6671	22.8904	55.1055	34.1631	-	-	-	-	1.27416	-	-	-	-	-	O95407	Tumor necrosis factor receptor superfamily member 6B	TNFRSF6B	Swiss-prot	Known protein	LG9	1245408	1250782	DLAgn_00197260
E2=,Gen=	E2­,Gen=	XLOC_019258	42.6122	27.6921	34.0145	39.9578	106.634	48.8566	-	-	-	-	1.41608	-	-	-	-	-	O94919	Endonuclease domain-containing 1 protein	ENDOD1	Swiss-prot	Known protein	UN	76621856	76629252	DLAgn_00254240
E2=,Gen=	E2­,Gen=	XLOC_019192	166.051	149.712	187.534	142.441	285.327	187.621	-	-	-	-	1.00168	-	-	-	-	-	Q6TH15	Eukaryotic translation initiation factor 3 subunit D	EIF3D	Swiss-prot	Known protein	UN	72169120	72169968	DLAgn_00251540
E2=,Gen=	E2­,Gen=	XLOC_007213	370.477	299.506	350.174	276.621	572.738	374.788	-	-	-	-	1.05211	-	-	-	-	-	P91791	Peptidyl-prolyl cis-trans isomerase / Cyclophilin	PPIA	Swiss-prot	Known protein	LG19	4571908	4580752	DLAgn_00080900, DLAgn_00080910
E2=,Gen=	E2­,Gen=	XLOC_022233	3.04013	2.96255	3.90625	1.56027	18.3489	1.54418	-	-	-	-	3.5594	-	-	-	-	-	-	No hit found --------------------------------	-	-	-	UN	68964216	68965077	-
E2=,Gen=	E2­,Gen=	XLOC_021248	3.57624	3.38771	4.51224	2.21347	5.64567	3.50302	-	-	-	-	1.35123	-	-	-	-	-	-	No hit found --------------------------------	-	-	-	UN	26681867	26684202	-
E2=,Gen=	E2­,Gen=	XLOC_011599	10.6515	10.1131	4.93979	7.46584	29.1102	5.59175	-	-	-	-	1.96147	-	-	-	-	-	-	No hit found --------------------------------	-	-	-	LG22-25	13534305	13534878	-
E2=,Gen=	E2­,Gen=	XLOC_022637	11.7523	11.9921	14.4283	13.2406	27.9709	17.4103	-	-	-	-	1.07728	-	-	-	-	-	-	No hit found --------------------------------	-	-	-	UN	87129899	87130713	-
E2=,Gen=	E2­,Gen=	XLOC_022672	42.923	32.6661	34.6342	33.911	90.5103	60.1184	-	-	-	-	1.41465	-	-	-	-	-	-	No hit found --------------------------------	-	-	-	UN	89009950	89010311	-
E2=,Gen=	E2­,Gen=	XLOC_001966	169.822	103.524	91.2588	75.4398	176.111	117.772	-	-	-	-	1.22241	-	-	-	-	-1.17651	-	No hit found --------------------------------	-	-	-	LG12	8959342	8961020	-
E2=,Gen=	E2­,Gen=	XLOC_014741	5.35591	6.26603	7.4328	2.82323	6.71425	5.16494	-	-	-	-	1.25191	-	-	-	-	-	DLAgn_00171330	Dna polymerase iii -type-like	PML	Genome	Known protein	LG6	18606449	18629686	DLAgn_00171330
E2=,Gen=	E2­,Gen=	XLOC_014968	9.22736	10.1216	10.4028	9.36461	21.0125	14.3706	-	-	-	-	1.16567	-	-	-	-	-	DLAgn_00171140	Sorting nexin-33	SNX33	Genome	Known protein	LG6	18192285	18193480	DLAgn_00171140
E2=,Gen=	E2­,Gen=	XLOC_021832	10.2896	4.47567	5.47218	3.69157	34.7237	6.234	-	-	-	-	3.22765	-	-	-	-	-	DLAgn_00239660	Beta- n-acetylgalactosaminyltransferase 2-like	B4GALNT2	Genome	Known protein	UN	51508867	51509309	DLAgn_00239660
E2=,Gen=	E2­,Gen=	XLOC_005932	14.0538	8.09411	16.9415	9.9986	22.4463	9.07913	-	-	-	-	1.17048	-	-	-	-	-	DLAgn_00071290	Predicted: hypothetical protein LOC100697644 [Oreochromis niloticus]	hyp_LOC100697644	Genome	Hypothetical or uncharacterized protein	LG17	15674767	15677120	DLAgn_00071290
E2=,Gen=	E2­,Gen=	XLOC_017396	27.1107	23.3885	25.2063	15.9889	32.1305	24.9539	-	-	-	-	1.00654	-	-	-	-	-	DLAgn_00199780	Proline-rich protein 15-like	PRR15L	Genome	Known protein	LG9	10546124	10548941	DLAgn_00199780
E2=,Gen=	E2­,Gen=	XLOC_021756	43.1923	37.2768	42.7787	30.4782	70.8335	49.5396	-	-	-	-	1.21459	-	-	-	-	-	DLAgn_00237760	lrr and pyd domains-containing protein 12-like	hyp_LOC109141985	Genome	Known protein	UN	48638482	48639132	DLAgn_00237760
E2=,Gen=	E2­,Gen=	XLOC_001201	50.3119	50.0991	51.4215	37.2575	80.8756	59.9517	-	-	-	-	1.11785	-	-	-	-	-	DLAgn_00012740	Beta-microseminoprotein precursor / Prostate secreted seminal plasma protein	MSMB	Genome	Known protein	LG11	9055760	9059484	DLAgn_00012740
E2=,Gen=	E2­,Gen=	XLOC_020701	94.9101	91.3074	48.2692	47.3858	102.117	79.6404	-	-	-	-	1.11154	-	-	-	-	-1.00896	DLAgn_00265830	Urokinase plasminogen activator surface receptor-like	PLAUR	Genome	Known protein	UN	94936725	94937684	DLAgn_00265830
E2=,Gen=	E2­,Gen=	XLOC_002766	124.111	86.7716	100.856	91.915	200.382	139.102	-	-	-	-	1.12356	-	-	-	-	-	DLAgn_00029850	PREDICTED: hypothetical protein LOC100702280	hyp_LOC100702280	Genome	Hypothetical or uncharacterized protein	LG13	8662303	8666768	DLAgn_00029850
E2=,Gen=	E2­,Gen=	XLOC_021046	134.366	184.882	105.966	84.5894	224.55	139.446	-	-	-	-	1.41083	-	-	-	-	-	DLAgn_00219400	Replicase helicase endonuclease 1 / ATP-dependent DNA helicase PIF1 / DNA repair and recombination helicase PIF1	PIF1	Genome	Known protein	UN	16821364	16822003	DLAgn_00219400
E2=,Gen=	E2­,Gen=	XLOC_020352	169.159	211.05	134.217	84.6964	311.343	151.531	-	-	-	-	1.87966	-	-	-	-	-1.00299	DLAgn_00249240	Complement c1q-like protein 4 precursor	C1QL4	Genome	Known protein	UN	68514393	68517059	DLAgn_00249240
E2=,Gen=	E2­,Gen=	XLOC_003487	14.8894	24.1858	11.4693	2.32438	14.5437	7.33183	-	-	-	-	2.6525	-	-	-	-	-2.68736	AER42705.1	Hypothetical protein 26h12	hyp_26h12	Genbank	Hypothetical or uncharacterized protein	LG14	18203717	18205161	DLAgn_00044340
E2=,Gen=	E2­,Gen=	XLOC_018878	17.2792	24.209	24.2186	18.9836	71.4168	16.3977	-	-	-	-	1.91227	-	-	-	-	-	XP_005730194.1	Predicted: intestinal mucin-like protein-like	pred_MUC2	Genbank	Predicted protein	UN	48572919	48573891	-
E2=,Gen=	E2­,Gen=	XLOC_019633	33.8659	28.195	36.0967	17.8709	65.8307	51.7198	-	-	-	-	1.88103	-	-	-	-	-	XP_005755427.1	Predicted: hepatitis A virus cellular receptor 2 homolog	pred_HAVCR2	Genbank	Predicted protein	UN	8421656	8423318	-
E2=,Gen=	E2­,Gen=	XLOC_003265	76.5901	90.5899	65.0002	64.1555	156.767	65.0582	-	-	-	-	1.28929	-	-	-	-	-	XP_005751529.1	Predicted: complement C1q-like protein 4-like	pred_C1QL4	Genbank	Predicted protein	LG14	3034672	3049301	DLAgn_00037980
E2=,Gen=	E2=,Gen­	XLOC_018440	1.53288	1.86417	2.30596	1.02378	1.98173	5.68965	-	-	-	-	-	-	2.48388	-	-	-	P23467	Receptor-type tyrosine-protein phosphatase beta	PTPRB	Swiss-prot	Known protein	UN	17644381	17647092	DLAgn_00220000
E2=,Gen=	E2=,Gen­	XLOC_006739	1.71099	1.1896	1.65465	2.64975	3.85867	6.81028	-	-	-	-	-	-	1.36508	-	-	-	Q90997	Transferrin receptor protein 1	TFR1A	Swiss-prot	Known protein	LG18-21	13737735	13749724	DLAgn_00078340
E2=,Gen=	E2=,Gen­	XLOC_007160	3.42999	3.57357	3.46855	3.95953	7.74782	8.73645	-	-	-	-	-	-	1.14559	-	-	-	Q16589	Cyclin-G2	CCNG2	Swiss-prot	Known protein	LG19	497321	505493	DLAgn_00079230
E2=,Gen=	E2=,Gen­	XLOC_008194	3.95789	3.80076	7.51737	3.16106	4.06496	7.32901	-	-	-	-	-	-	1.21669	-	-	-	Q1KL86	Ephrin type-A receptor 2	EPHA2	Swiss-prot	Known protein	LG1A	18033793	18047017	DLAgn_00094270
E2=,Gen=	E2=,Gen­	XLOC_020949	4.09293	2.35821	2.54951	2.73472	2.8182	6.66011	-	-	-	-	-	-	1.28838	-	-	-	O75132	Zinc finger BED domain-containing protein 4	ZBED4	Swiss-prot	Known protein	UN	10295003	10297561	DLAgn_00216660
E2=,Gen=	E2=,Gen­	XLOC_007775	4.20227	5.59587	4.11125	3.98017	6.82076	8.02256	-	-	-	-	-	-	1.01495	-	-	-	Q98917	Melanocyte protein PMEL	PMEL	Swiss-prot	Known protein	LG1A	14316663	14324218	DLAgn_00092010
E2=,Gen=	E2=,Gen­	XLOC_006082	6.21927	5.30769	6.353	3.38142	6.71202	7.31392	-	-	-	-	-	-	1.12076	-	-	-	Q6NRH7	CLOCK-interacting pacemaker / CLOCK-interacting protein, circadian	CIPC	Swiss-prot	Known protein	LG17	7363331	7370280	DLAgn_00067880
E2=,Gen=	E2=,Gen­	XLOC_005777	7.65762	5.13066	8.76679	4.08522	4.59327	8.17372	-	-	-	-	-	-	1.00978	-	-	-	Q5ZMN2	DNA replication licensing factor MCM3	MCM3	Swiss-prot	Known protein	LG17	3839125	3845474	DLAgn_00066880
E2=,Gen=	E2=,Gen­	XLOC_005979	8.05941	5.28342	4.47992	5.22406	9.24003	12.3766	-	-	-	-	-	-	1.24704	-	-	-	Q2KII1	Cyclic AMP-dependent transcription factor ATF-3	ATF3	Swiss-prot	Known protein	LG17	18896093	18900802	DLAgn_00072470
E2=,Gen=	E2=,Gen­	XLOC_000398	8.50294	7.06454	8.00197	8.64754	14.7671	20.05	-	-	-	-	-	-	1.21742	-	-	-	Q90997	Transferrin receptor protein 1	TFR1A	Swiss-prot	Known protein	LG10	6462708	6467079	DLAgn_00002300
E2=,Gen=	E2=,Gen­	XLOC_016683	8.65165	6.41021	8.45415	6.12898	11.1865	12.7908	-	-	-	-	-	-	1.06533	-	-	-	Q9EQC1	3 beta-hydroxysteroid dehydrogenase type 7	HSD3B7	Swiss-prot	Known protein	LG8	14241657	14250783	DLAgn_00193200
E2=,Gen=	E2=,Gen­	XLOC_004220	8.76003	6.70867	8.67944	4.81924	5.86517	9.92954	-	-	-	-	-	-	1.05241	-	-	-	Q9BWT1	Cell division cycle-associated protein 7	CDCA7	Swiss-prot	Known protein	LG15	13175168	13179300	DLAgn_00050930
E2=,Gen=	E2=,Gen­	XLOC_002925	8.96123	5.03466	9.9341	4.14676	6.22284	8.64958	-	-	-	-	-	-	1.07077	-	-	-1.11858	Q6NY74	Replication protein A 70 kDa DNA-binding subunit	RPA1	Swiss-prot	Known protein	LG13	20911430	20936539	DLAgn_00034190
E2=,Gen=	E2=,Gen­	XLOC_012461	9.63632	9.6965	18.5266	4.43334	8.11397	9.6842	-	-	-	-	-	-	1.13913	-	-	-1.1265	Q5M8L6	Regulator of G-protein signaling 1	RGS1	Swiss-prot	Known protein	LG4	3491573	3495890	DLAgn_00145780
E2=,Gen=	E2=,Gen­	XLOC_004271	9.87817	6.40635	15.0748	3.01452	5.12484	9.30508	-	-	-	-	-	-	1.63813	-	-	-1.72098	P00480	Ornithine carbamoyltransferase	OTC	Swiss-prot	Known protein	LG15	16245524	16250086	DLAgn_00052430
E2=,Gen=	E2=,Gen­	XLOC_007137	11.662	9.9225	13.3928	6.83038	9.34233	15.7554	-	-	-	-	-	-	1.21432	-	-	-	Q9QY94	Glutamine synthetase / Glutamate-ammonia ligase	GLUL	Swiss-prot	Known protein	LG19	21227169	21232616	DLAgn_00087020
E2=,Gen=	E2=,Gen­	XLOC_012503	12.7919	10.8777	13.4437	9.11993	13.8501	18.7477	-	-	-	-	-	-	1.04173	-	-	-	P27607	Prostaglandin G/H synthase 2 / Prostaglandin-endoperoxide synthase 2	PTGS2	Swiss-prot	Known protein	LG4	7562716	7567589	DLAgn_00146860
E2=,Gen=	E2=,Gen­	XLOC_016827	14.2775	13.5146	21.9568	14.3294	22.08	44.0125	-	-	-	-	-	-	1.62743	-	-	-	Q9XSM2	Tryptase-2	TPSB2	Swiss-prot	Known protein	LG8	22769142	22778932	DLAgn_00196650
E2=,Gen=	E2=,Gen­	XLOC_008318	14.3585	9.99108	21.8334	8.42892	10.385	18.4538	-	-	-	-	-	-	1.13442	-	-	-	P06646	Transcriptional regulator Myc (Fragment)	MYC	Swiss-prot	Known protein	LG1A	27013146	27019127	DLAgn_00097700
E2=,Gen=	E2=,Gen­	XLOC_000708	15.9837	11.6578	14.0521	11.2739	21.92	28.1377	-	-	-	-	-	-	1.32247	-	-	-	A7YY54	Transcription factor jun-D	JUND	Swiss-prot	Known protein	LG10	8905165	8907600	DLAgn_00004000
E2=,Gen=	E2=,Gen­	XLOC_009515	16.5798	32.3474	13.0985	15.7652	17.8049	33.1426	-	-	-	-	-	-	1.08156	-	-	-	Q9UL19	Retinoic acid receptor responder protein 3	RARRES3	Swiss-prot	Known protein	LG2	6225391	6241573	DLAgn_00108260
E2=,Gen=	E2=,Gen­	XLOC_004206	20.3588	10.6893	22.1646	9.69477	11.9066	21.3911	-	-	-	-	-	-	1.15553	-	-	-1.07923	Q5EAD2	D-3-phosphoglycerate dehydrogenase	PHGDH	Swiss-prot	Known protein	LG15	12732143	12740105	DLAgn_00050690
E2=,Gen=	E2=,Gen­	XLOC_010003	20.726	12.0609	27.2262	12.875	14.6994	29.1313	-	-	-	-	-	-	1.19029	-	-	-	Q5ZKA5	Bifunctional methylenetetrahydrofolate dehydrogenase/cyclohydrolase, mitochondrial	MTHFD2	Swiss-prot	Known protein	LG20	8675136	8679473	DLAgn_00118440
E2=,Gen=	E2=,Gen­	XLOC_018974	33.0032	37.1454	28.6389	12.6796	22.0315	25.3176	-	-	-	-	-	-	1.00888	-	-	-1.38928	Q6TN15	Interferon-induced GTP-binding protein Mx	MX	Swiss-prot	Known protein	UN	57166951	57170372	DLAgn_00242180
E2=,Gen=	E2=,Gen­	XLOC_009754	46.9102	36.9058	33.9744	29.042	52.9387	64.1708	-	-	-	-	-	-	1.14759	-	-	-	Q6EJB7	Transcription factor Sox-3	SOX3	Swiss-prot	Known protein	LG2	5258390	5260385	DLAgn_00107650
E2=,Gen=	E2=,Gen­	XLOC_011473	47.6676	35.2143	52.8329	29.3971	42.4404	64.4269	-	-	-	-	-	-	1.13824	-	-	-	Q95LJ0	Serine/threonine-protein kinase pim-1	PIM1	Swiss-prot	Known protein	LG22-25	22401310	22405714	DLAgn_00134790
E2=,Gen=	E2=,Gen­	XLOC_009523	48.5686	43.1364	52.6657	29.4465	46.242	60.2448	-	-	-	-	-	-	1.04055	-	-	-	Q8NFU3	Thiosulfate sulfurtransferase/rhodanese-like domain-containing protein 1	TSTD1	Swiss-prot	Known protein	LG2	6383421	6385671	DLAgn_00108400
E2=,Gen=	E2=,Gen­	XLOC_015631	66.7987	76.6301	59.1699	34.5453	57.4978	73.8704	-	-	-	-	-	-	1.10399	-	-	-	Q9NR45	Sialic acid synthase / N-acetylneuraminate synthase	NANS	Swiss-prot	Known protein	LG7	11944783	11961221	DLAgn_00179320
E2=,Gen=	E2=,Gen­	XLOC_005821	112.362	64.2708	107.258	55.7756	113.791	155.842	-	-	-	-	-	-	1.49697	-	-	-1.01755	Q5SPB6	Glutathione-specific gamma-glutamylcyclotransferase 1 / Cation transport regulator-like protein 1	CHAC1	Swiss-prot	Known protein	LG17	8207385	8210819	DLAgn_00068150
E2=,Gen=	E2=,Gen­	XLOC_018577	232.498	132.283	253.477	146.075	257.421	310.363	-	-	-	-	-	-	1.09524	-	-	-	Q5RZ65	Anterior gradient protein 2 homolog, protein disulphide isomerase family member	AGR2	Swiss-prot	Known protein	UN	26566627	26570259	DLAgn_00224650
E2=,Gen=	E2=,Gen­	XLOC_017215	392.688	401.045	539.666	293.592	507.149	629.802	-	-	-	-	-	-	1.11262	-	-	-	P05943	S100 calcium-binding protein A10 / Calpactin I light chain	S100A10	Swiss-prot	Known protein	LG9	17104010	17105930	DLAgn_00202730
E2=,Gen=	E2=,Gen­	XLOC_012318	4.74313	4.35918	5.82154	4.05824	7.70693	8.33729	-	-	-	-	-	-	1.04627	-	-	-	DLAgn_00143980	Low density lipoprotein receptor adapter protein 1	LDLRAP1	Genome	Known protein	LG3	12031925	12037369	DLAgn_00143980
E2=,Gen=	E2=,Gen­	XLOC_015506	8.92559	9.14067	9.72682	5.56882	6.67405	11.8532	-	-	-	-	-	-	1.09472	-	-	-	DLAgn_00175550	Membrane-spanning 4-domains subfamily a member 15	MS4A15	Genome	Known protein	LG7	3130168	3137292	DLAgn_00175550
E2=,Gen=	E2=,Gen­	XLOC_002533	60.7503	59.8765	61.649	41.092	76.2003	82.6792	-	-	-	-	-	-	1.01508	-	-	-	DLAgn_00032350	Interferon induced protein 2 / Dispanin Subfamily A Member 2c	IFITM2	Genome	Known protein	LG13	16614329	16615244	DLAgn_00032350
E2=,Gen=	E2=,Gen­	XLOC_019896	2.32171	2.70579	0.87803	2.96514	3.47988	10.0605	-	-	-	-	-	-	1.77429	-	-	-	XP_005803260.1	Predicted: cytolysin Src-1-like	pred_CSRC1L	Genbank	Predicted protein	UN	30318005	30319326	-
E2=,Gen=	E2=,Gen­	XLOC_010110	35.4639	20.4241	47.566	16.4126	29.8812	53.0105	-	-	-	-	-	-	1.69251	-	-	-1.11703	AEM37708.1	Epigen / epithelial mitogen homolog	EPGN	Genbank	Known protein	LG20	14955196	14957251	-
E2=,Gen=	E2=,Gen¯	XLOC_008620	1.36333	0.182793	1.89377	2.44742	2.31098	0.215306	-	-	-	-	-	-	-	-3.51485	-	-	Q6GPK9	Serine/threonine-protein kinase TAO2	TAOK2	Swiss-prot	Known protein	LG1B	6622155	6626359	DLAgn_00101410
E2=,Gen=	E2=,Gen¯	XLOC_018495	8.3226	10.7907	11.1909	12.3809	7.63512	5.92722	-	-	-	-	-	-	-	-1.06384	-	-	P14543	Nidogen-1	NID1	Swiss-prot	Known protein	UN	21925133	21940099	DLAgn_00222100
E2=,Gen=	E2=,Gen¯	XLOC_013756	16.9259	18.9995	9.04217	34.2213	23.6623	12.065	-	-	-	-	-	-	-	-1.48268	-	-	P05366	Serum amyloid A-1 protein	SAA	Swiss-prot	Known protein	LG5	16469002	16470474	DLAgn_00159040
E2=,Gen=	E2=,Gen¯	XLOC_011392	85.2317	105.614	89.2862	136.102	71.5015	62.9316	-	-	-	-	-	-	-	-1.10465	-	-	Q90VV1	Transcription factor HES-4-B	HES4	Swiss-prot	Known protein	LG22-25	14560520	14562642	DLAgn_00132080
E2=,Gen=	E2=,Gen¯	XLOC_021960	9.79543	8.17743	18.3372	29.2647	19.5931	9.41994	-	-	-	-	-	-	-	-1.63139	1.57504	-	-	No hit found --------------------------------	-	-	-	UN	57677703	57678325	-
E2=,Gen=	E2¯,Gen¯	XLOC_008501	0.842858	0.678306	1.46935	4.00437	0.638444	0.991433	-	-	-	-	-	-2.64009	-	-2.00709	2.24265	-	Q08E66	WAP, Kazal, immunoglobulin, Kunitz and NTR domain-containing protein 2	WFIKKN2	Swiss-prot	Known protein	LG1B	97362	99642	DLAgn_00098130
E2=,Gen=	E2¯,Gen=	XLOC_017967	2.42424	3.3959	3.53714	5.8497	2.52645	3.17521	-	-	-	-	-	-1.20529	-	-	1.2632	-	Q8IWY4	Signal peptide, CUB and EGF-like domain-containing protein 1	SCUBE1	Swiss-prot	Known protein	LGx	2249012	2355382	DLAgn_00205610
E2=,Gen=	E2¯,Gen¯	XLOC_000150	3.64432	2.20355	1.81342	5.88924	1.21039	2.84356	-	-	-	-	-	-2.27774	-	-1.04627	-	-	P05197	Elongation factor 2	EEF2	Swiss-prot	Known protein	LG10	10011278	10019002	DLAgn_00004530
E2=,Gen=	E2¯,Gen=	XLOC_011414	5.46147	4.76763	4.0997	7.25167	2.44695	6.31355	-	-	-	-	-	-1.56274	-	-	-	-	P29401	Transketolase	TKT	Swiss-prot	Known protein	LG22-25	17085289	17101039	DLAgn_00133240
E2=,Gen=	E2¯,Gen=	XLOC_012312	7.59282	9.40297	7.15415	11.7228	5.36423	7.51014	-	-	-	-	-	-1.12397	-	-	-	-	O08628	Procollagen C-endopeptidase enhancer 1	PCOLCE	Swiss-prot	Known protein	LG3	10701453	10711413	DLAgn_00143820
E2=,Gen=	E2¯,Gen=	XLOC_018933	19.8311	19.1367	19.9829	25.1014	11.3087	16.8677	-	-	-	-	-	-1.14433	-	-	-	-	Q7ZX03	Forkhead box protein K2	FOXK2	Swiss-prot	Known protein	UN	53138893	53143777	DLAgn_00240220
E2=,Gen=	E2¯,Gen=	XLOC_019039	24.3763	23.6517	28.1669	47.8072	23.3041	28.07	-	-	-	-	-	-1.03031	-	-	-	-	B5X3B2	Adipocyte plasma membrane-associated protein	APMAP	Swiss-prot	Known protein	UN	61478926	61480792	-
E2=,Gen=	E2¯,Gen=	XLOC_020493	58.3663	58.4264	55.824	68.9821	27.0901	37.0954	-	-	-	-	-	-1.34442	-	-	-	-	P05556	Integrin beta-1	ITGB1	Swiss-prot	Known protein	UN	79147416	79149500	DLAgn_00255990
E2=,Gen=	E2¯,Gen=	XLOC_019287	112.348	90.5026	86.1476	110.599	52.9013	183.367	-	-	-	-	-	-1.05828	-	-	-	-	P03200	Envelope glycoprotein GP350	GP350	Swiss-prot	Known protein	UN	78355289	78357886	-
E2=,Gen=	E2¯,Gen¯	XLOC_003606	2.99267	1.0681	2.12126	4.56112	1.25456	1.40345	-	-	-	-	-	-1.86031	-	-1.70606	-	-	-	No hit found --------------------------------	-	-	-	LG14	168768	171422	-
E2=,Gen=	E2¯,Gen=	XLOC_019953	25.0112	17.7276	14.8015	40.2856	10.227	14.7592	-	-	-	-	-	-1.97128	-	-	-	-	DLAgn_00229990	Lymphocyte cytosolic protein 2	LCP2	Genome	Known protein	UN	35168316	35169278	DLAgn_00229990
E2=,Gen=	E2¯,Gen=	XLOC_019680	117.34	74.3728	133.968	192.875	93.3016	133.667	-	-	-	-	-	-1.04318	-	-	-	-	DLAgn_00217440	Mhc class ii antigen alpha chain	HLADRA	Genome	Known protein	UN	11210899	11211919	DLAgn_00217440
E2=,Gen=	E2¯,Gen=	XLOC_005281	122.146	115.688	81.0141	131.531	62.4211	87.6225	-	-	-	-	-	-1.0692	-	-	-	-	DLAgn_00056720	Membrane-spanning 4-domains subfamily a member 8a	MS4A8	Genome	Known protein	LG16	3489938	3493178	DLAgn_00056720
-	-	XLOC_022361	9.83694	6.6675	0.944246	2.1292	11.0298	0.730446	-	-	-	-	-	-	-	-	-	-2.21093	O92815	Gag-Pol polyprotein	POL	Swiss-prot	Known protein	UN	75129601	75130228	DLAgn_00253400
-	-	XLOC_020697	16.0867	26.121	12.1892	1.14994	19.8239	0.131024	-	-	-	-	-	-	-	-	-	-3.8169	Q502K2	Deoxynucleoside triphosphate triphosphohydrolase SAMHD1	SAMHD1	Swiss-prot	Known protein	UN	94676179	94678300	-
-	-	XLOC_020607	18.2542	9.36247	12.0432	4.61653	7.5631	12.5373	-	-	-	-	-	-	-	-	-	-1.99079	Q502K2	Deoxynucleoside triphosphate triphosphohydrolase SAMHD1	SAMHD1	Swiss-prot	Known protein	UN	88003995	88005117	DLAgn_00261530
-	-	XLOC_020063	231.203	210.061	122.796	465.53	370.258	689.055	-	-	-	-	-	-	-	-	1.00503	-	P31581	High choriolytic enzyme 2 / teleost hatching enzyme 2 / choriolysin 2	HCEB	Swiss-prot	Known protein	UN	45013610	45016290	DLAgn_00235820
-	-	XLOC_019974	11.2037	7.8624	8.63004	4.61351	5.93403	10.0375	-	-	-	-	-	-	-	-	-	-1.28844	Q502K2	Deoxynucleoside triphosphate triphosphohydrolase SAMHD1	SAMHD1	Swiss-prot	Known protein	UN	37427872	37432216	DLAgn_00231080
-	-	XLOC_019933	2.57916	1.78062	2.04383	0.793045	1.89493	1.5915	-	-	-	-	-	-	-	-	-	-1.70735	Q6UXI9	Nephronectin	ZNF420	Swiss-prot	Known protein	UN	33670502	33673194	-
-	-	XLOC_019361	14.3258	6.7415	7.66636	45.332	26.4805	26.2422	-	-	-	-	-	-	-	-	1.66212	-	Q8CFR0	Complement C1q-like protein 2	C1QL2	Swiss-prot	Known protein	UN	84335636	84336308	DLAgn_00259250
-	-	XLOC_019291	3.57946	3.2921	3.84552	7.38482	6.87038	4.74936	-	-	-	-	-	-	-	-	1.04051	-	Q6UY01	Leucine-rich repeat-containing protein 31	LRRC31	Swiss-prot	Known protein	UN	78593252	78597241	DLAgn_00255650
-	-	XLOC_019228	19.6847	27.9273	34.8015	59.7704	45.0472	57.76	-	-	-	-	-	-	-	-	1.59738	-	Q5K4E3	Polyserase-2	PRSS36	Swiss-prot	Known protein	UN	74869425	74874237	DLAgn_00253210
-	-	XLOC_018779	49.4916	26.6563	31.8728	15.6135	27.6858	6.79654	-	-	-	-	-	-	-	-	-	-1.66841	P27590	Uromodulin	UMOD	Swiss-prot	Known protein	UN	39986104	39987562	DLAgn_00232660
-	-	XLOC_018675	14.8023	13.4937	13.792	3.13921	3.98233	7.48326	-	-	-	-	-	-	-	-	-	-2.24406	Q5QGU6	Receptor-transporting protein 3	RTP3	Swiss-prot	Known protein	UN	32336478	32337875	DLAgn_00228170
-	-	XLOC_018426	75.0316	115.641	61.3762	33.5303	61.0238	58.9729	-	-	-	-	-	-	-	-	-	-1.16778	Q14B25	Serine protease 48	PRSS48	Swiss-prot	Known protein	UN	16823207	16825361	-
-	-	XLOC_017647	4.7295	6.05946	5.36022	10.5418	8.41039	7.82548	-	-	-	-	-	-	-	-	1.14884	-	Q06945	Transcription factor SOX-4	SOX4	Swiss-prot	Known protein	LG9	7345079	7346850	DLAgn_00198780
-	-	XLOC_017416	4.99156	3.19573	5.2269	2.36177	3.48592	4.83901	-	-	-	-	-	-	-	-	-	-1.08584	Q922M5	Cell division cycle-associated 7-like protein	CDCA7L	Swiss-prot	Known protein	LG9	11681570	11689485	DLAgn_00200350
-	-	XLOC_017220	3.21555	1.60851	3.19807	1.55031	1.56501	2.43277	-	-	-	-	-	-	-	-	-	-1.05829	Q8N365	Circadian-associated transcriptional repressor	CIART	Swiss-prot	Known protein	LG9	17242293	17247468	DLAgn_00202850
-	-	XLOC_017179	31.3311	21.2491	40.568	14.9777	21.7188	29.8831	-	-	-	-	-	-	-	-	-	-1.07021	P61972	Nuclear transport factor 2	NUTF2	Swiss-prot	Known protein	LG9	14668110	14671826	DLAgn_00201740
-	-	XLOC_016707	16.6982	22.3609	24.4371	34.84	30.1735	25.4539	-	-	-	-	-	-	-	-	1.05685	-	Q6DBV4	Probable phosphatase phospho1	PHOP1	Swiss-prot	Known protein	LG8	15742417	15746125	DLAgn_00193730
-	-	XLOC_016658	9.44213	6.84915	9.40601	4.32887	5.11933	5.95913	-	-	-	-	-	-	-	-	-	-1.1354	Q6PBN4	Coenzyme Q-binding protein COQ10 homolog	COQ10	Swiss-prot	Known protein	LG8	12981704	12984843	DLAgn_00192510
-	-	XLOC_016351	17.4697	23.9019	19.5437	35.6699	34.5971	27.8751	-	-	-	-	-	-	-	-	1.0244	-	Q2KJ39	Reticulocalbin-3	RCN3	Swiss-prot	Known protein	LG8	18700638	18709090	DLAgn_00195180
-	-	XLOC_016261	52.6385	63.6103	33.7476	26.3048	45.2335	42.0497	-	-	-	-	-	-	-	-	-	-1.00927	Q96C10	Probable ATP-dependent RNA helicase DHX58	DHX58	Swiss-prot	Known protein	LG8	13255049	13259955	DLAgn_00192630
-	-	XLOC_016252	6.26627	5.24583	8.59541	2.94041	2.76421	5.18904	-	-	-	-	-	-	-	-	-	-1.10039	Q6PFL6	Coiled-coil domain-containing protein 43	CCDC43	Swiss-prot	Known protein	LG8	12943583	12947074	DLAgn_00192460
-	-	XLOC_015142	7.5439	5.39512	6.52696	1.49728	2.93494	3.10437	-	-	-	-	-	-	-	-	-	-2.33908	Q8JFQ6	Keratin, type I cytoskeletal 13	KRT13	Swiss-prot	Known protein	LG7	9663890	9666767	DLAgn_00177830
-	-	XLOC_014791	1.21329	2.28146	3.14555	3.07692	2.68253	2.20606	-	-	-	-	-	-	-	-	1.33682	-	Q9QUN9	Dickkopf-related protein 3	DKK3	Swiss-prot	Known protein	LG6	23474708	23483456	DLAgn_00172920
-	-	XLOC_014281	1.04623	1.53014	1.65466	2.73925	2.84884	2.15266	-	-	-	-	-	-	-	-	1.38438	-	Q75V66	Anoctamin-5	ANO5	Swiss-prot	Known protein	LG6	13069307	13073831	DLAgn_00169180
-	-	XLOC_014143	1.29044	2.14441	1.44809	3.33153	2.35009	2.59064	-	-	-	-	-	-	-	-	1.36368	-	Q8CB87	Ras-related protein Rab-44	EFCAB4B	Swiss-prot	Known protein	LG6	3509431	3526127	DLAgn_00165350
-	-	XLOC_014138	3.30078	4.08302	2.35292	1.59746	1.64349	2.24696	-	-	-	-	-	-	-	-	-	-1.0543	Q9NY28	Probable polypeptide N-acetylgalactosaminyltransferase 8	GALNT8	Swiss-prot	Known protein	LG6	3086964	3095095	DLAgn_00165170
-	-	XLOC_013682	3.7799	2.53695	2.85825	1.77104	2.23804	2.4055	-	-	-	-	-	-	-	-	-	-1.09803	Q5BJI7	N-lysine methyltransferase SMYD2-A	SMYD2	Swiss-prot	Known protein	LG5	10521206	10530000	DLAgn_00156890
-	-	XLOC_013623	1.50169	1.93208	1.46465	3.5106	2.31045	2.32803	-	-	-	-	-	-	-	-	1.22	-	Q8TE60	A disintegrin and metalloproteinase with thrombospondin motifs 18	ADAMTS18	Swiss-prot	Known protein	LG5	2651581	2710129	DLAgn_00154880
-	-	XLOC_013592	1.87564	2.099	0.749107	4.29634	3.40089	5.20485	-	-	-	-	-	-	-	-	1.18252	-	Q98993	Verrucotoxin subunit beta	VTXB	Swiss-prot	Known protein	LG5	29194284	29232387	DLAgn_00163200
-	-	XLOC_012850	3.21668	0.870727	5.87142	17.7299	9.09826	14.2661	-	-	-	-	-	-	-	-	2.45621	-	XP_005465480.1	Complement C1q-like protein 4	C1QL4	Swiss-prot	Known protein	LG4	7105130	7111713	-
-	-	XLOC_012806	2.4183	2.72238	2.59494	4.96326	2.93723	3.16534	-	-	-	-	-	-	-	-	1.03276	-	Q86WA6	Valacyclovir hydrolase	BPHL	Swiss-prot	Known protein	LG4	2149489	2153323	DLAgn_00145510
-	-	XLOC_012795	4.4735	3.54573	4.30317	9.59145	13.9201	10.417	-	-	-	-	-	-	-	-	1.09547	-	A6QLY2	Glutathione peroxidase 7	GPX7	Swiss-prot	Known protein	LG4	1317745	1322144	DLAgn_00145200
-	-	XLOC_011682	12.5983	15.6273	17.2308	27.4364	19.379	14.2326	-	-	-	-	-	-	-	-	1.11895	-	P02552	Tubulin alpha-1 chain (Fragment)	TBA1	Swiss-prot	Known protein	LG24	505774	506769	-
-	-	XLOC_011507	110.871	69.0942	118.774	52.104	74.6342	81.7132	-	-	-	-	-	-	-	-	-	-1.09685	P62309	Small nuclear ribonucleoprotein G	SNRPG	Swiss-prot	Known protein	LG22-25	24748698	24751512	DLAgn_00135540
-	-	XLOC_010947	5.66878	6.73283	5.54763	2.64708	4.4226	4.12354	-	-	-	-	-	-	-	-	-	-1.10473	Q1LXK4	Putative helicase mov-10-B.1	MOV10b.1	Swiss-prot	Known protein	LG22-25	11685425	11697828	DLAgn_00130520
-	-	XLOC_010920	1.4842	2.14269	1.9236	3.65239	3.10665	3.85046	-	-	-	-	-	-	-	-	1.29401	-	Q9NT22	EMILIN-3	EMILIN3	Swiss-prot	Known protein	LG22-25	9685290	9700958	DLAgn_00129690
-	-	XLOC_010764	1.2526	1.14494	1.52782	2.87062	1.4226	1.95787	-	-	-	-	-	-	-	-	1.19009	-	Q05718	Insulin-like growth factor-binding protein 6	IGFBP6	Swiss-prot	Known protein	LG22-25	347910	352270	DLAgn_00125360
-	-	XLOC_009444	17.0819	16.292	15.0185	7.28583	13.2416	7.63532	-	-	-	-	-	-	-	-	-	-1.23566	O95715	C-X-C motif chemokine 14	CXCL14	Swiss-prot	Known protein	LG2	25603506	25613569	DLAgn_00114310
-	-	XLOC_007438	2.28957	3.27587	2.35029	6.89418	3.75458	3.63021	-	-	-	-	-	-	-	-	1.58498	-	Q7Z304	MAM domain-containing protein 2	MAMDC2	Swiss-prot	Known protein	LG19	22040349	22057060	DLAgn_00087270
-	-	XLOC_007246	3.28268	5.4173	5.04341	7.56791	5.89309	4.82197	-	-	-	-	-	-	-	-	1.19822	-	O00254	Proteinase-activated receptor 3	F2RL2	Swiss-prot	Known protein	LG19	6060715	6063108	DLAgn_00081710
-	-	XLOC_006989	8.72517	8.14818	11.8206	4.34286	5.19922	7.01062	-	-	-	-	-	-	-	-	-	-1.01542	Q8TDN6	Ribosome biogenesis protein BRX1 homolog	BRIX1	Swiss-prot	Known protein	LG19	10991860	10998420	DLAgn_00083580
-	-	XLOC_006231	42.824	28.4193	23.3852	21.0954	26.5179	26.3156	-	-	-	-	-	-	-	-	-	-1.02741	Q9BYJ1	Hydroperoxide isomerase ALOXE3 / Epidermis-type lipoxygenase 3	ALOXE3	Swiss-prot	Known protein	LG17	17320081	17330136	DLAgn_00071890
-	-	XLOC_006229	8.23798	7.34645	10.4419	4.11342	3.96379	7.55593	-	-	-	-	-	-	-	-	-	-1.00828	Q0VCR7	Monofunctional C1-tetrahydrofolate synthase, mitochondrial	MTHFD1L	Swiss-prot	Known protein	LG17	17036164	17074926	DLAgn_00071840
-	-	XLOC_005836	1.98401	2.43217	2.53075	4.19471	6.46897	3.54409	-	-	-	-	-	-	-	-	1.0754	-	Q8C0F9	Inactive serine protease 35	PRSS35	Swiss-prot	Known protein	LG17	9010147	9014364	DLAgn_00068580
-	-	XLOC_005560	1.35223	2.81792	2.71781	3.11936	2.88199	2.88267	-	-	-	-	-	-	-	-	1.20345	-	Q8C0F9	Inactive serine protease 35	PRSS35	Swiss-prot	Known protein	LG16	19562240	19568443	DLAgn_00064490
-	-	XLOC_005196	3.31182	5.65792	5.58885	8.48208	8.90814	10.6781	-	-	-	-	-	-	-	-	1.35318	-	Q8CG08	Collagen triple helix repeat-containing protein 1	CTHRC1	Swiss-prot	Known protein	LG16	20101304	20106145	DLAgn_00064650
-	-	XLOC_004950	18.6459	10.4113	20.0451	9.1063	10.5414	16.0091	-	-	-	-	-	-	-	-	-	-1.04028	P15927	Replication protein A 32 kDa subunit	RPA2	Swiss-prot	Known protein	LG16	6111086	6116813	DLAgn_00057840
-	-	XLOC_004674	32.2988	21.0732	37.5749	15.2451	25.5876	29.3464	-	-	-	-	-	-	-	-	-	-1.09114	Q9W6X3	10 kDa heat shock protein	HSPE1	Swiss-prot	Known protein	LG15	23043368	23046454	DLAgn_00054830
-	-	XLOC_003870	4.59442	5.74828	8.60579	2.27289	3.23744	3.61292	-	-	-	-	-	-	-	-	-	-1.02225	Q8N8L6	ADP-ribosylation factor-like protein 10	ARL10	Swiss-prot	Known protein	LG14	23096131	23114661	DLAgn_00045770
-	-	XLOC_003648	4.40839	4.24394	2.58245	1.95877	3.99733	3.20585	-	-	-	-	-	-	-	-	-	-1.17489	Q9ESN2	E3 ubiquitin-protein ligase TRIM39	Trim39	Swiss-prot	Known protein	LG14	3087353	3095546	DLAgn_00038030
-	-	XLOC_003470	2.79598	3.72609	3.40105	6.58557	4.76806	4.35814	-	-	-	-	-	-	-	-	1.2304	-	O15198	Mothers against decapentaplegic homolog 9	SMAD9	Swiss-prot	Known protein	LG14	16791748	16798079	DLAgn_00043470
-	-	XLOC_003264	7.49436	5.18077	3.63438	0.916241	3.01211	3.87716	-	-	-	-	-	-	-	-	-	-3.03987	Q69Z37	Sterile alpha motif domain-containing protein 9-like	SAMD9	Swiss-prot	Known protein	LG14	3016819	3031697	DLAgn_00037970
-	-	XLOC_002955	5.96119	4.34275	6.81066	2.96407	3.43044	3.81703	-	-	-	-	-	-	-	-	-	-1.01725	Q9Y619	Mitochondrial ornithine transporter 1	SLC25A15	Swiss-prot	Known protein	LG13	23944300	23951519	DLAgn_00035350
-	-	XLOC_002584	1.02048	1.66294	1.86583	3.03841	4.18736	3.29506	-	-	-	-	-	-	-	-	1.5709	-	Q86YT5	Solute carrier family 13 member 5	SLC13A5	Swiss-prot	Known protein	LG13	20962620	20971180	DLAgn_00034220
-	-	XLOC_002081	146.493	222.54	221.164	420.703	614.29	592.555	-	-	-	-	-	-	-	-	1.5186	-	Q05306	Collagen alpha-1(X) chain	COL10A1	Swiss-prot	Known protein	LG12	15713404	15718464	DLAgn_00023820
-	-	XLOC_001840	2.70485	2.56249	2.4657	6.54586	3.74918	3.79938	-	-	-	-	-	-	-	-	1.26941	-	Q8BLY1	SPARC-related modular calcium-binding protein 1	SMOC1	Swiss-prot	Known protein	LG12	19982857	20031821	DLAgn_00026090
-	-	XLOC_001583	12.2556	12.7753	18.5777	29.1137	32.2491	17.6215	-	-	-	-	-	-	-	-	1.24027	-	P81601	Alcohol dehydrogenase class-3 chain L	ADH5	Swiss-prot	Known protein	LG12	6315955	6320435	DLAgn_00019780
-	-	XLOC_001253	10.6917	9.36227	11.5888	4.91275	7.49228	8.597	-	-	-	-	-	-	-	-	-	-1.12882	Q90XY5	Inositol 1,4,5-trisphosphate receptor-interacting protein	ITPRIP	Swiss-prot	Known protein	LG11	12700971	12709010	DLAgn_00014490
-	-	XLOC_001121	2.02861	1.687	2.95422	5.3119	3.52963	3.81347	-	-	-	-	-	-	-	-	1.38448	-	Q16678	Cytochrome P450 1B1	CYP1B1	Swiss-prot	Known protein	LG11	3122319	3138071	DLAgn_00010530
-	-	XLOC_001103	8.75198	7.87359	9.92681	3.53067	6.56107	6.00037	-	-	-	-	-	-	-	-	-	-1.3135	Q5RBW9	Tetratricopeptide repeat protein 27	TTC27	Swiss-prot	Known protein	LG11	25899301	25905389	DLAgn_00018160
-	-	XLOC_001102	9.89106	7.13504	10.1344	4.56189	4.32826	5.07805	-	-	-	-	-	-	-	-	-	-1.12332	Q6P3X3	Tetratricopeptide repeat protein 27	TTC27	Swiss-prot	Known protein	LG11	25803662	25883844	DLAgn_00018160
-	-	XLOC_000310	3.65226	2.47437	2.75437	1.14471	1.89753	2.51533	-	-	-	-	-	-	-	-	-	-1.6793	Q15054	DNA polymerase delta subunit 3	POLD3	Swiss-prot	Known protein	LG10	21106853	21111977	DLAgn_00009240
-	-	XLOC_000232	5.52928	4.85779	6.5875	2.16218	4.36665	5.54271	-	-	-	-	-	-	-	-	-	-1.36346	P19336	Protein CYR61	CYR61	Swiss-prot	Known protein	LG10	15961994	15964336	DLAgn_00007190
-	-	XLOC_022512	5.38153	6.45845	7.90635	11.7108	8.11022	7.45858	-	-	-	-	-	-	-	-	1.11368	-	-	No hit found --------------------------------	-	-	-	UN	81935334	81936229	-
-	-	XLOC_022511	23.0091	35.2438	18.013	0.922673	29.9425	0.576347	-	-	-	-	-	-	-	-	-	-4.65041	-	No hit found --------------------------------	-	-	-	UN	81927017	81927684	-
-	-	XLOC_022021	3.41965	6.04947	6.67856	13.6999	21.1344	21.2169	-	-	-	-	-	-	-	-	1.99847	-	-	No hit found --------------------------------	-	-	-	UN	60728047	60728759	-
-	-	XLOC_014128	125.404	110.56	92.2434	60.8753	111.712	102.07	-	-	-	-	-	-	-	-	-	-1.05067	DLAgn_00164880	Non-annotated gene --------------------	-	Genome (unknown gene)	Unknown cDNA or gene	LG6	2013473	2014951	DLAgn_00164880
-	-	XLOC_022591	68.1587	55.5131	48.394	30.6656	43.8118	47.9801	-	-	-	-	-	-	-	-	-	-1.15858	DLAgn_00259930	Immunoglobulin light chain	IGKC	Genome	Known protein	UN	85470372	85471339	DLAgn_00259930
-	-	XLOC_020778	2.07541	3.03774	4.51497	6.30492	8.32622	5.85688	-	-	-	-	-	-	-	-	1.60208	-	DLAgn_00211740	Zinc finger protein 436- partial	ZNF436	Genome	Known protein	UN	2556345	2557390	DLAgn_00211740
-	-	XLOC_020679	39.8559	33.156	45.6401	19.7859	22.9719	30.3306	-	-	-	-	-	-	-	-	-	-1.01708	DLAgn_00264690	Isoform cra_c	hyp_crac	Genome	Hypothetical or uncharacterized protein	UN	93325646	93327213	DLAgn_00264690
-	-	XLOC_020526	4.5961	6.02937	4.89241	9.58935	5.37775	4.94679	-	-	-	-	-	-	-	-	1.05622	-	DLAgn_00257720	Uncharacterized threonine-rich GPI-anchored glycoprotein	hyp	Genome	Hypothetical or uncharacterized protein	UN	81653911	81656310	DLAgn_00257720
-	-	XLOC_020232	132.761	127.466	93.017	52.1792	84.1623	121.905	-	-	-	-	-	-	-	-	-	-1.355	DLAgn_00243770	T-cell receptor gamma chain C percursor	TCRG	Genome	Known protein	UN	59847053	59849708	DLAgn_00243770
-	-	XLOC_019231	5.63758	2.25041	4.66668	0.645481	1.78316	4.5527	-	-	-	-	-	-	-	-	-	-3.13667	DLAgn_00253310	Protein casc3 (cancer susceptibility candidate 3)-like	CASC3	Genome	Known protein	UN	75002185	75003447	DLAgn_00253310
-	-	XLOC_015716	21.1968	20.0674	22.437	61.7336	94.6432	67.6026	-	-	-	-	-	-	-	-	1.5369	-	DLAgn_00182210	Cgmp-gated cation channel alpha-1-like	CNGA1	Genome	Known protein	LG7	19412055	19414997	DLAgn_00182210
-	-	XLOC_012469	23.0946	19.8058	14.8183	11.3664	13.1625	19.3221	-	-	-	-	-	-	-	-	-	-1.02725	DLAgn_00145970	G2 M phase-specific E3 ubiquitin-protein ligase-like isoform x1	G2E3	Genome	Known protein	LG4	4287249	4290346	DLAgn_00145970
-	-	XLOC_011949	17.5858	5.91663	10.1787	1.41815	1.50799	2.18346	-	-	-	-	-	-	-	-	-	-3.63509	DLAgn_00140280	Cd59 glycoprotein, Secreted LY6/PLAUR Domain Containing 1	SLURP1	Genome	Known protein	LG24	13367433	13370346	DLAgn_00140280
-	-	XLOC_010805	2.66852	3.19453	2.49939	5.53769	3.84053	3.70814	-	-	-	-	-	-	-	-	1.04925	-	DLAgn_00126580	Cdp-diacylglycerol-serine o-phosphatidyltransferase-like	PTDSS1	Genome	Known protein	LG22-25	3361133	3371871	DLAgn_00126580
-	-	XLOC_005495	151.367	157.025	81.6569	73.9746	113.809	117.066	-	-	-	-	-	-	-	-	-	-1.03958	AEG78354.1	Prostate stem cell antigen precursor-like protein	PSCA	Genbank	Known protein	LG16	12657983	12659068	-
