# Supplementary material for: Estradiol and genistein effects on the sea bass (Dicentrarchus labrax) scales: Transcriptome dataset
Source: Data Brief. 2019 Oct 15;27:104587. doi: 10.1016/j.dib.2019.104587 (PMC6861651; doi:10.1016/j.dib.2019.104587)
Supplement: Multimedia component 2 [file mmc2.xls]

## Sheet: Folha1
Supplementary table S2. Complete list of the 417 genes differentially expressed at FDR < 0.05 and at < 2-fold change difference in sea bass scales from treated versus control animals. Normalized expression levels in each experimental group are presented in fragments per kilobase of exon model per million reads mapped (fpkm) and significant differential expression for each comparison is presented …
Gene ID	Relative expression levels (fpkm)						Log2FC of E2 or Gen effects vs control at 1d				Log2FC of E2 or Gen effects vs control at 5d				Log2FC of C5d vs C1d		Final gene annotation
Cufflinks#	C1d	E1d	Gen1d	C5d	E5d	Gen5d	E2 up	E2 down	Gen up	Gen down	E2 up	E2 down	Gen up	Gen down	C5d up	C5d down	Hit description	Symbol	Annotated via	Type of hit
XLOC_017886	20.5006	32.2721	35.1895	21.7117	28.2385	26.6478	0.65	-	0.77	-	-	-	-	-	-	-	sp|P51890|LUM_CHICK Lumican OS=Gallus gallus GN=LUM PE=1 SV=1 374 e-102	LUM	Swiss-prot	Known protein
XLOC_009066	20.1434	32.2278	23.6041	14.8524	18.8356	16.6387	0.68	-	-	-	-	-	-	-	-	-	sp|Q6NVM0|H10_XENTR Histone H1.0 OS=Xenopus tropicalis GN=h1f0 P... 110 4e-23	H1F0	Swiss-prot	Known protein
XLOC_000057	39.8634	63.8795	54.8409	51.8441	66.1265	52.3336	0.68	-	-	-	-	-	-	-	-	-	sp|Q04857|CO6A1_MOUSE Collagen alpha-1(VI) chain OS=Mus musculus... 118 7e-26	COL6A1	Swiss-prot	Known protein
XLOC_014484	17.5051	28.2288	25.8339	20.4167	14.8753	17.1519	0.69	-	-	-	-	-	-	-	-	-	sp|Q53RD9|FBLN7_HUMAN Fibulin-7 OS=Homo sapiens GN=FBLN7 PE=2 SV=1 223 8e-57	FBLN7	Swiss-prot	Known protein
XLOC_019995	42.4338	68.4757	41.0214	32.9426	42.8685	22.825	0.69	-	-	-	-	-	-	-	-	-	sp|P55918|MFAP4_BOVIN Microfibril-associated glycoprotein 4 OS=B... 160 7e-39	MFAP4	Swiss-prot	Known protein
XLOC_006221	7.29313	11.8004	6.95268	7.26322	10.5317	6.64192	0.69	-	-	-	-	-	-	-	-	-	sp|Q4R6P7|SESN1_MACFA Sestrin-1 OS=Macaca fascicularis GN=SESN1 ... 782 0.0	SESN1	Swiss-prot	Known protein
XLOC_002145	58.5123	95.1762	82.9129	108.543	94.16	73.2696	0.7	-	-	-	-	-	-	-	0.89	-	sp|O95428|PPN_HUMAN Papilin OS=Homo sapiens GN=PAPLN PE=2 SV=4 802 0.0	PAPLN	Swiss-prot	Known protein
XLOC_022309	58.428	96.0097	62.0285	45.2969	81.158	35.5088	0.71	-	-	-	0.84	-	-	-	-	-	sp|Q9U8W8|TL5A_TACTR Techylectin-5A OS=Tachypleus tridentatus PE... 76 5e-13	-	Swiss-prot	Known protein
XLOC_003581	10.7827	18.56	11.2144	12.5712	8.83773	6.91254	0.78	-	-	-	-	-	-	-0.854618	-	-	sp|Q802Y8|ZB16A_DANRE Zinc finger and BTB domain-containing prot... 1150 0.0	ZBTB16	Swiss-prot	Known protein
XLOC_011142	1033	1793.04	979.637	1063.64	1387.19	709.556	0.79	-	-	-	-	-	-	-	-	-	sp|Q66S03|LECG_THANI Galactose-specific lectin nattectin OS=Thal... 133 1e-30	LADD	Swiss-prot	Known protein
XLOC_013333	40.3567	70.367	59.6632	50.9021	50.674	48.8857	0.80	-	-	-	-	-	-	-	-	-	sp|Q90611|MMP2_CHICK 72 kDa type IV collagenase OS=Gallus gallus... 1053 0.0 / matrix metallopeptidase 2	MMP2	Swiss-prot	Known protein
XLOC_020568	323.192	571.346	392.806	275.632	447.718	280.866	0.818351	-	-	-	-	-	-	-	-	-	gap junction epsilon-1	-	Genome	Known protein
XLOC_016220	4.97897	8.87381	6.09502	6.47585	5.63063	5.39605	0.830187	-	-	-	-	-	-	-	-	-	sp|Q568Y7|NOE2_RAT Noelin-2 OS=Rattus norvegicus GN=Olfm2 PE=1 SV=1 762 0.0 / Olfactomedin-2	OLFM2	Swiss-prot	Known protein
XLOC_006639	174.956	315.207	258.46	220.952	268.691	245.259	0.845528	-	-	-	-	-	-	-	-	-	sp|Q01584|LIPO_BUFMA Lipocalin OS=Bufo marinus PE=1 SV=1 115 4e-25	LCN1	Swiss-prot	Known protein
XLOC_015159	46.8816	88.4228	67.0349	84.5967	64.1901	95.056	0.911166	-	-	-	-	-	-	-	0.85	-	sp|P27590|UROM_RAT Uromodulin OS=Rattus norvegicus GN=Umod PE=2 ... 163 3e-39	UMOD	Swiss-prot	Known protein
XLOC_019689	26.0103	49.4029	26.6251	17.3234	17.9845	17.3573	0.924152	-	-	-	-	-	-	-	-	-	No hit found --------------------------------	-	-	-
XLOC_014167	3.1532	6.12552	5.12418	3.43319	2.57069	2.73445	0.95483	-	-	-	-	-	-	-	-	-	sp|Q5E9P5|PAMR1_BOVIN Inactive serine protease PAMR1 OS=Bos taur... 413 e-114	PAMR1	Swiss-prot	Known protein
XLOC_022211	101.733	197.823	148.213	85.1675	76.2715	155.57	0.955135	-	-	-	-	-	-	-	-	-	No hit found --------------------------------	-	-	-
XLOC_008732	3.55573	6.92882	6.70226	5.94445	4.9218	5.33022	0.960023	-	0.91	-	-	-	-	-	-	-	sp|Q9BQB4|SOST_HUMAN Sclerostin OS=Homo sapiens GN=SOST PE=1 SV=1 169 8e-41	SOST	Swiss-prot	Known protein
XLOC_018728	132.451	258.393	159.985	121.473	235.296	98.9721	0.960318	-	-	-	0.96	-	-	-	-	-	No hit found --------------------------------	-	-	-
XLOC_016733	3.33792	6.60627	3.97444	5.96749	6.81373	5.1055	0.981362	-	-	-	-	-	-	-	-	-	sp|Q7Z6J9|SEN54_HUMAN tRNA-splicing endonuclease subunit Sen54 O... 403 e-111	TSEN54	Swiss-prot	Known protein
XLOC_008748	9.03535	17.8931	14.6685	9.75736	7.72232	8.16235	0.982214	-	-	-	-	-	-	-	-	-	sp|O55226|CHAD_MOUSE Chondroadherin OS=Mus musculus GN=Chad PE=2... 449 e-125	CHAD	Swiss-prot	Known protein
XLOC_020227	73.297	145.641	107.979	67.8162	47.9167	83.8407	0.986519	-	-	-	-	-	-	-	-	-	sp|Q5M9G0|DCTD_RAT Deoxycytidylate deaminase OS=Rattus norvegicu... 116 2e-25	DCTD	Swiss-prot	Known protein
XLOC_021354	1850420	1033410	1509610	1298900	2030310	1164530	-	-0.842319	-	-	-	-	-	-	-	-	sp|P62264|RS14_MOUSE 40S ribosomal protein S14 OS=Mus musculus G... 105 1e-22	RPS14	Swiss-prot	Known protein
XLOC_009456	37.7926	21.3545	20.1127	25.363	33.2507	31.8268	-	-0.826098	-	-0.918736	-	-	-	-	-	-	protein nlrc3-like	-	Genome	Known protein
XLOC_016425	10.3658	6.02359	8.25806	11.3575	11.5268	15.2618	-	-0.786258	-	-	-	-	-	-	-	-	sp|P52293|IMA1_MOUSE Importin subunit alpha-1 OS=Mus musculus GN... 665 0.0	KPNA2	Swiss-prot	Known protein
XLOC_003637	36.6319	21.8526	26.7911	65.6875	79.7989	70.8529	-	-0.74839	-	-	-	-	-	-	0.86	-	sp|P03952|KLKB1_HUMAN Plasma kallikrein OS=Homo sapiens GN=KLKB1... 213 6e-54	KLKB1	Swiss-prot	Known protein
XLOC_016515	13.3543	8.08414	14.1295	7.74569	7.93916	13.6959	-	-0.725674	-	-	-	-	-	-	-	-0.79142	sp|Q561P5|MCM5_XENTR DNA replication licensing factor mcm5 OS=Xe... 1198 0.0	MCM5	Swiss-prot	Known protein
XLOC_019789	15.713	9.61837	15.8993	8.08126	7.88037	14.8591	-	-0.710538	-	-	-	-	0.89	-	-	-0.968457	sp|Q5ZJU3|ASNS_CHICK Asparagine synthetase [glutamine-hydrolyzin... 456 e-127	ASNS	Swiss-prot	Known protein
XLOC_004118	21.8942	13.704	12.7972	24.6535	21.9625	25.3646	-	-0.678981	-	-0.783197	-	-	-	-	-	-	sp|Q14765|STAT4_HUMAN Signal transducer and activator of transcr... 875 0.0	STAT4	Swiss-prot	Known protein
XLOC_017498	91.0369	57.4363	85.7296	77.7132	99.1571	81.8145	-	-0.667191	-	-	-	-	-	-	-	-	sp|Q6Q0N1|CNDP2_RAT Cytosolic non-specific dipeptidase OS=Rattus... 715 0.0	CNDP2	Swiss-prot	Known protein
XLOC_012033	5.79288	5.49594	9.37088	4.95506	8.30248	8.43843	-	-	0.686256	-	-	-	-	-	-	-	sp|Q8C0J6|SWAHC_MOUSE Ankyrin repeat domain-containing protein S... 250 7e-65	SOWAHC	Swiss-prot	Known protein
XLOC_020871	8.61514	11.0666	13.9644	10.1104	10.523	10.2821	-	-	0.68718	-	-	-	-	-	-	-	sp|O57474|CXA1_DANRE Gap junction alpha-1 protein OS=Danio rerio... 642 0.0 / Connexin-43	GJA1	Swiss-prot	Known protein
XLOC_004358	23.4171	20.5808	39.383	17.9371	17.3821	24.6056	-	-	0.741796	-	-	-	-	-	-	-	sp|Q5ZL72|CH60_CHICK 60 kDa heat shock protein, mitochondrial OS... 961 0.0	HSPD1	Swiss-prot	Known protein
XLOC_014615	5.7254	7.51145	9.67161	5.92462	7.34317	6.13947	-	-	0.748268	-	-	-	-	-	-	-	sp|Q9Y2Y9|KLF13_HUMAN Krueppel-like factor 13 OS=Homo sapiens GN... 259 2e-67	KLF13	Swiss-prot	Known protein
XLOC_017552	2.8713	3.36305	5.02893	2.95925	3.02068	3.37291	-	-	0.80068	-	-	-	-	-	-	-	sp|Q5IGR7|EXT1B_DANRE Exostosin-1b OS=Danio rerio GN=ext1b PE=2 ... 1396 0.0	EXT1	Swiss-prot	Known protein
XLOC_018605	11.1724	11.5127	19.956	13.7971	9.56223	16.5866	-	-	0.829375	-	-	-	-	-	-	-	sp|O35988|SDC4_MOUSE Syndecan-4 OS=Mus musculus GN=Sdc4 PE=1 SV=1 89 1e-16	SDC4	Swiss-prot	Known protein
XLOC_013424	5.02871	6.08887	9.10662	4.791	4.58041	5.96443	-	-	0.847873	-	-	-	-	-	-	-	sp|P00173|CYB5_RAT Cytochrome b5 OS=Rattus norvegicus GN=Cyb5a P... 165 2e-39	CYB5B	Swiss-prot	Known protein
XLOC_002263	197818	157454	360965	282719	220935	142893	-	-	0.857948	-	-	-	-	-0.977078	-	-	sp|Q11212|ACT_SPOLI Actin (Fragment) OS=Spodoptera littoralis PE... 94 2e-19	ACTC1	Swiss-prot	Known protein
XLOC_003900	8.3139	7.68947	15.2362	6.76776	5.09926	6.52772	-	-	0.865581	-	-	-	-	-	-	-	sp|O88822|SC5D_MOUSE Lathosterol oxidase OS=Mus musculus GN=Sc5d... 428 e-119 / sterol-C5-desaturase	SC5D	Swiss-prot	Known protein
XLOC_018594	44.2591	36.7815	81.3738	49.6226	48.0626	56.6973	-	-	0.871249	-	-	-	-	-	-	-	sp|Q1LVF0|LAMC1_DANRE Laminin subunit gamma-1 OS=Danio rerio GN=... 108 5e-23	LAMC1	Swiss-prot	Known protein
XLOC_018592	17.1361	16.5403	31.7868	24.1518	21.0212	25.9511	-	-	0.883945	-	-	-	-	-	-	-	sp|Q8HZI9|LAMC2_HORSE Laminin subunit gamma-2 OS=Equus caballus ... 478 e-134	LAMC2	Swiss-prot	Known protein
XLOC_018593	46.8143	45.1837	87.6824	60.3788	65.3478	57.3908	-	-	0.898175	-	-	-	-	-	-	-	sp|Q8HZI9|LAMC2_HORSE Laminin subunit gamma-2 OS=Equus caballus ... 87 7e-17	LAMC2	Swiss-prot	Known protein
XLOC_016340	13.7486	21.981	25.9784	13.4663	14.5665	8.8966	-	-	0.910109	-	-	-	-	-	-	-	sp|O60356|NUPR1_HUMAN Nuclear protein 1 OS=Homo sapiens GN=NUPR1... 68 1e-10	NUPR1	Swiss-prot	Known protein
XLOC_005145	2.4689	2.23965	4.6981	2.55729	3.35952	2.95256	-	-	0.920174	-	-	-	-	-	-	-	sp|Q13322|GRB10_HUMAN Growth factor receptor-bound protein 10 OS... 681 0.0	GRB10	Swiss-prot	Known protein
XLOC_009180	2.41885	3.08904	4.66638	2.27157	2.85294	2.12986	-	-	0.939936	-	-	-	-	-	-	-	sp|O15440|MRP5_HUMAN Multidrug resistance-associated protein 5 O... 654 0.0	ABCC5	Swiss-prot	Known protein
XLOC_010858	14.1683	17.0505	27.9049	8.81454	9.5367	12.4547	-	-	0.970455	-	-	-	-	-	-	-0.690221	high mobility group protein hmg-i hmg-y-like isoform x1	HMGA1	Genome	Known protein
XLOC_013284	3.75921	3.31523	7.54249	3.51989	2.8454	4.19978	-	-	0.996712	-	-	-	-	-	-	-	sp|Q7SXF1|DHCR7_DANRE 7-dehydrocholesterol reductase OS=Danio re... 840 0.0	DHCR7	Swiss-prot	Known protein
XLOC_010597	56.6605	47.4789	28.5424	31.6746	33.417	43.6499	-	-	-	-0.997327	-	-	-	-	-	-0.843307	sp|Q9H4G4|GAPR1_HUMAN Golgi-associated plant pathogenesis-relate... 135 3e-31	GLIPR1	Swiss-prot	Known protein
XLOC_020630	1257.64	708.661	653.647	1445.46	1596.28	1830.31	-	-	-	-0.952869	-	-	-	-	-	-	dentin sialophosphoprotein precursor	DSPP	Genome	Known protein
XLOC_019214	440.155	319.641	229.142	775.357	1019.98	1320.31	-	-	-	-0.951844	-	-	-	-	0.812424	-	sp|P42664|UVS2_XENLA Embryonic protein UVS.2 OS=Xenopus laevis P... 127 3e-28	UVS2	Swiss-prot	Known protein
XLOC_020793	741.382	611.3	387.602	833.989	1204.24	1052.23	-	-	-	-0.94517	-	-	-	-	-	-	sp|P20036|DPA1_HUMAN HLA class II histocompatibility antigen, DP... 84 4e-16	HLA-DPA1	Swiss-prot	Known protein
XLOC_019610	9.64645	9.44507	5.08163	8.51373	9.64728	8.98214	-	-	-	-0.935326	-	-	-	-	-	-	sp|P86810|OXLA_SIGCA L-amino-acid oxidase OS=Siganus canaliculat... 714 0.0	AOC3	Swiss-prot	Known protein
XLOC_019870	5.04438	4.94369	2.94622	6.1818	5.00038	5.58095	-	-	-	-0.785533	-	-	-	-	-	-	sp|Q8BQT2|FA69C_MOUSE Protein FAM69C OS=Mus musculus GN=Fam69c P... 335 3e-90	FAM69C	Swiss-prot	Known protein
XLOC_003859	77.4344	72.4652	46.7175	73.3287	96.6628	87.2461	-	-	-	-0.738702	-	-	-	-	-	-	sp|Q90876|IRF1_CHICK Interferon regulatory factor 1 OS=Gallus ga... 227 3e-58	IRF1	Swiss-prot	Known protein
XLOC_019715	72.6989	61.8122	43.9413	86.6294	104.329	125.82	-	-	-	-0.735915	-	-	-	-	-	-	PREDICTED: cytolysin Src-1-like [Oreochromis niloticus]	-	Genbank	Predicted protein
XLOC_013773	205.254	169.872	188.977	129.02	213.088	186.59	-	-	-	-	0.728145	-	-	-	-	-0.676363	sp|Q5RFL2|AT5G3_PONAB ATP synthase F(0) complex subunit C3, mito... 153 8e-37	ATP5G3	Swiss-prot	Known protein
XLOC_008133	34.8922	39.1528	34.8504	20.4485	33.851	29.4403	-	-	-	-	0.730843	-	-	-	-	-0.777233	sp|Q19S50|STAT3_PIG Signal transducer and activator of transcrip... 602 e-171	STAT3	Swiss-prot	Known protein
XLOC_007081	51.1523	42.5812	48.3137	44.2604	74.3917	69.2386	-	-	-	-	0.751315	-	-	-	-	-	sp|Q01584|LIPO_BUFMA Lipocalin OS=Bufo marinus PE=1 SV=1 92 8e-18	LCN1	Swiss-prot	Known protein
XLOC_009895	10.0672	11.6202	12.329	10.3452	17.4309	18.0449	-	-	-	-	0.753359	-	0.803527	-	-	-	sp|B5DF11|ZFAN5_RAT AN1-type zinc finger protein 5 OS=Rattus nor... 290 3e-77	ZFAND5	Swiss-prot	Known protein
XLOC_001771	47.2895	45.4356	55.6058	29.0498	49.0291	47.0606	-	-	-	-	0.758038	-	-	-	-	-0.709173	sp|P10160|IF5A1_RABIT Eukaryotic translation initiation factor 5... 231 5e-59	EIF5A	Swiss-prot	Known protein
XLOC_007847	48.7958	44.2387	51.1888	34.8595	59.0065	48.1585	-	-	-	-	0.761418	-	-	-	-	-	sp|Q9JHC0|GPX2_MOUSE Glutathione peroxidase 2 OS=Mus musculus GN... 267 9e-71	GPX1	Swiss-prot	Known protein
XLOC_008155	87.355	62.9759	64.7705	102.45	175.208	147.15	-	-	-	-	0.777127	-	-	-	-	-	sp|Q4AEI0|GPX2_PONPY Glutathione peroxidase 2 OS=Pongo pygmaeus ... 257 1e-67	GPX1	Swiss-prot	Known protein
XLOC_005425	126.784	131.772	169.236	78.5478	134.783	141.776	-	-	-	-	0.780322	-	0.861769	-	-	-0.696996	s100-a1	S100A1	Genome	Known protein
XLOC_019585	85.6535	71.6417	81.3955	55.9181	96.4287	88.0525	-	-	-	-	0.788224	-	-	-	-	-0.621359	sp|Q9PTW9|PSA7_CARAU Proteasome subunit alpha type-7 OS=Carassiu... 134 4e-31	PSMA8	Swiss-prot	Known protein
XLOC_018840	32.8038	36.9908	33.1279	24.0041	41.5051	25.6026	-	-	-	-	0.79606	-	-	-	-	-	sp|Q8NUJ3|SRAP_STAAW Serine-rich adhesin for platelets OS=Staphy... 104 2e-20	SRAP	Swiss-prot	Known protein
XLOC_020257	17.6025	12.6637	26.8137	21.6305	37.8068	27.0923	-	-	-	-	0.809905	-	-	-	-	-	coxsackievirus and adenovirus receptor homolog	CXADR	Genome	Known protein
XLOC_005862	11.8301	8.96038	9.24418	10.9448	19.382	17.2849	-	-	-	-	0.826398	-	-	-	-	-	sp|O42342|SOX7_XENLA Transcription factor Sox-7 OS=Xenopus laevi... 335 1e-90	SOX7	Swiss-prot	Known protein
XLOC_001932	136.327	139.681	103.28	82.9028	146.949	126.013	-	-	-	-	0.830461	-	-	-	-	-0.724097	sp|Q92177|CAN3_CHICK Calpain-3 OS=Gallus gallus GN=CAPN3 PE=2 SV=1 306 3e-82	CAPN3	Swiss-prot	Known protein
XLOC_017272	8.7142	7.10298	7.90135	6.48632	11.536	12.9311	-	-	-	-	0.832376	-	0.999678	-	-	-	sp|Q7ZTW4|SGK1_DANRE Serine/threonine-protein kinase Sgk1 OS=Dan... 577 e-163	SGK1	Swiss-prot	Known protein
XLOC_012548	16.3882	13.0359	12.9925	11.9939	21.5441	20.6944	-	-	-	-	0.8473	-	0.789153	-	-	-	sp|Q5FVG8|GRAM3_RAT GRAM domain-containing protein 3 OS=Rattus n... 136 1e-30	GRAMD3	Swiss-prot	Known protein
XLOC_021208	41.0744	33.1834	46.4978	34.1724	61.7442	45.9037	-	-	-	-	0.854514	-	-	-	-	-	sp|Q502K9|SELT2_DANRE Selenoprotein T2 OS=Danio rerio GN=selt2 P... 68 9e-11	SELT2	Swiss-prot	Known protein
XLOC_018362	18.8979	10.6541	12.4456	17.579	32.3546	26.2472	-	-	-	-	0.886489	-	-	-	-	-	sp|Q60431|CASP3_MESAU Caspase-3 OS=Mesocricetus auratus GN=CASP3... 112 4e-24	CASP3	Swiss-prot	Known protein
XLOC_013840	81.4177	62.6519	65.5091	44.3038	81.9559	77.1809	-	-	-	-	0.890034	-	0.813763	-	-	-0.885342	sp|P21670|PSA4_RAT Proteasome subunit alpha type-4 OS=Rattus nor... 419 e-116	PSMA4	Swiss-prot	Known protein
XLOC_007443	3.41952	3.85736	4.35032	3.46963	6.45514	3.22615	-	-	-	-	0.901227	-	-	-	-	-	sp|Q86T96|RN180_HUMAN E3 ubiquitin-protein ligase RNF180 OS=Homo... 187 8e-46 /RING finger protein 180	RNF180	Swiss-prot	Known protein
XLOC_003240	2.76826	2.94623	2.96721	2.05098	3.86208	3.24167	-	-	-	-	0.912941	-	-	-	-	-	sp|O75317|UBP12_HUMAN Ubiquitin carboxyl-terminal hydrolase 12 O... 404 e-111	USP12	Swiss-prot	Known protein
XLOC_009299	59.8585	83.3998	46.7574	32.8844	61.9979	60.196	-	-	-	-	0.915236	-	0.88661	-	-	-0.871053	uncharacterized protein loc101483146	-	Genome	Hypothetical or uncharacterized protein
XLOC_001869	4.04373	3.12972	2.33021	3.17629	6.10554	5.49579	-	-	-	-	0.945541	-	-	-	-	-	sp|Q17RC7|EX3L4_HUMAN Exocyst complex component 3-like protein 4... 172 2e-41	EXOC3L4	Swiss-prot	Known protein
XLOC_004421	28.1562	25.5756	19.6827	20.8944	40.2961	32.6282	-	-	-	-	0.94643	-	-	-	-	-	No hit found --------------------------------	-	-	-
XLOC_020529	10355.1	10812.8	8720.31	6097.8	11740.4	6499.09	-	-	-	-	0.947507	-	-	-	-	-0.76655	sp|Q60710|SAMH1_MOUSE Deoxynucleoside triphosphate triphosphohyd... 106 5e-23	SAMHD1	Swiss-prot	Known protein
XLOC_006917	12.0912	10.8159	11.6708	10.2099	19.733	16.2621	-	-	-	-	0.950886	-	-	-	-	-	sp|P55086|PAR2_MOUSE Proteinase-activated receptor 2 OS=Mus musc... 364 1e-99	F2RL1	Swiss-prot	Known protein
XLOC_019639	84.0875	62.4869	51.8568	63.0057	122.148	81.5303	-	-	-	-	0.957893	-	-	-	-	-	sp|Q3T112|PSB8_BOVIN Proteasome subunit beta type-8 OS=Bos tauru... 94 8e-19	PSMB8	Swiss-prot	Known protein
XLOC_007419	50.6771	35.352	52.706	28.4319	55.6058	53.558	-	-	-	-	0.970874	-	0.922781	-	-	-0.842218	sp|Q6P950|PR3CB_DANRE Protein phosphatase 1 regulatory subunit 3... 154 2e-36	PPP1R3C	Swiss-prot	Known protein
XLOC_010722	32.4584	27.3657	36.4149	26.6398	52.3649	35.5321	-	-	-	-	0.977601	-	-	-	-	-	radiation-inducible immediate-early gene iex-1	IER3	Genome	Known protein
XLOC_012865	50.3567	60.2546	51.6975	31.9489	63.0289	51.1254	-	-	-	-	0.983127	-	-	-	-	-0.663886	sp|P27473|IFI44_PANTR Interferon-induced protein 44 OS=Pan trogl... 144 3e-33	IFI44	Swiss-prot	Known protein
XLOC_016191	3.97442	3.99811	4.57742	3.73562	7.4269	7.44886	-	-	-	-	0.991777	-	0.997601	-	-	-	sp|Q803Q2|NDL1B_DANRE Nuclear distribution protein nudE-like 1-B... 511 e-143	NDEL1B	Swiss-prot	Known protein
XLOC_013486	34.3483	24.3916	35.0991	18.8712	37.556	31.505	-	-	-	-	0.995881	-	-	-	-	-0.87103	sp|O35593|PSDE_MOUSE 26S proteasome non-ATPase regulatory subuni... 579 e-164	PSMD14	Swiss-prot	Known protein
XLOC_019622	13.0609	13.4286	10.9082	20.0042	10.0585	13.9114	-	-	-	-	-	-0.986064	-	-	-	-	PREDICTED: inverted formin-2-like isoform X3 [Neolamprologus brichardi]	-	Genbank	Predicted protein
XLOC_020131	8.82716	9.14374	10.4402	14.5006	7.47538	13.714	-	-	-	-	-	-0.950776	-	-	0.708056	-	sp|P53482|ACTSB_TAKRU Actin, alpha skeletal muscle B OS=Takifugu... 759 0.0	ACTA2	Swiss-prot	Known protein
XLOC_015622	38.4865	33.0699	35.2653	54.1904	28.0364	37.1525	-	-	-	-	-	-0.946708	-	-	-	-	uncharacterized protein loc101470052	-	Genome	Hypothetical or uncharacterized protein
XLOC_018989	6.25345	6.1997	6.78741	9.60207	5.17777	6.68558	-	-	-	-	-	-0.885174	-	-	0.61229	-	sp|Q9NS56|TOPRS_HUMAN E3 ubiquitin-protein ligase Topors OS=Homo... 175 3e-42	TOPORS	Swiss-prot	Known protein
XLOC_016580	9.70045	9.65938	10.5561	10.6065	5.97278	8.02899	-	-	-	-	-	-0.82318	-	-	-	-	sp|Q01664|TFAP4_HUMAN Transcription factor AP-4 OS=Homo sapiens ... 439 e-122	TFAP4	Swiss-prot	Known protein
XLOC_005154	6.25089	7.75366	7.13959	8.519	4.81636	6.66332	-	-	-	-	-	-0.820944	-	-	-	-	Q6ZU52.1 Uncharacterized protein KIAA0408	KIAA0408	Swiss-prot	Known protein
XLOC_005136	20.7108	20.8541	17.5441	30.7057	17.5132	18.9824	-	-	-	-	-	-0.805307	-	-	0.561871	-	sp|Q6F2E3|IRX1_XENTR Iroquois-class homeodomain protein irx-1 OS... 444 e-123	IRX1	Swiss-prot	Known protein
XLOC_017615	200.042	179.79	172.185	234.27	134.75	224.664	-	-	-	-	-	-0.790861	-	-	-	-	No hit found --------------------------------	-	-	-
XLOC_017570	8.3282	9.59576	9.0307	12.1096	7.0198	10.1754	-	-	-	-	-	-0.781485	-	-	-	-	sp|Q14511|CASL_HUMAN Enhancer of filamentation 1 OS=Homo sapiens... 668 0.0 / neural precursor cell expressed, developmentally down-regulated 9	NEDD9	Swiss-prot	Known protein
XLOC_007881	9.38038	7.4057	7.40984	12.6204	7.60104	7.95595	-	-	-	-	-	-0.727329	-	-	-	-	sp|P02459|CO2A1_BOVIN Collagen alpha-1(II) chain OS=Bos taurus G... 686 0.0	COL2A1	Swiss-prot	Known protein
XLOC_011398	13.8291	14.403	11.291	14.5487	8.82333	11.1866	-	-	-	-	-	-0.718365	-	-	-	-	sp|Q765Z4|EDN3_CANFA Endothelin-3 OS=Canis familiaris GN=EDN3 PE... 107 1e-21	Edn3	Swiss-prot	Known protein
XLOC_012188	14.673	19.6131	16.5056	10.0028	16.2095	16.1249	-	-	-	-	-	-	0.694158	-	-	-0.558703	sp|Q10739|MMP14_RAT Matrix metalloproteinase-14 OS=Rattus norveg... 706 0.0	MMP14	Swiss-prot	Known protein
XLOC_017216	578.623	590.366	615.8	416.037	500.809	711.309	-	-	-	-	-	-	0.782458	-	-	-	sp|Q91061|S10I_ICTPU Ictacalcin OS=Ictalurus punctatus PE=2 SV=1 105 3e-22	S100a4	Swiss-prot	Known protein
XLOC_013430	29.3082	25.3423	42.1489	24.4211	36.913	42.0789	-	-	-	-	-	-	0.787954	-	-	-	sp|Q5R7J9|IF4G2_PONAB Eukaryotic translation initiation factor 4... 1251 0.0	EIF4G2	Swiss-prot	Known protein
XLOC_020936	26.4474	25.0249	20.2676	19.5962	26.7492	34.3507	-	-	-	-	-	-	0.818857	-	-	-	No hit found --------------------------------	-	-	-
XLOC_001242	27.7962	23.3772	27.0832	16.0312	25.4076	28.1965	-	-	-	-	-	-	0.82346	-	-	-0.799534	sp|Q4R543|IPYR_MACFA Inorganic pyrophosphatase OS=Macaca fascicu... 441 e-122	PPA1	Swiss-prot	Known protein
XLOC_003622	63.422	53.593	69.7875	39.2357	49.0203	69.4707	-	-	-	-	-	-	0.835333	-	-	-0.700149	sp|Q90WG6|NEUA_ONCMY N-acylneuraminate cytidylyltransferase OS=O... 625 e-178	CMAS	Swiss-prot	Known protein
XLOC_000065	19.4541	14.1895	23.0669	11.0129	11.4034	19.8126	-	-	-	-	-	-	0.856049	-	-	-0.82712	sp|Q7ZY18|MC6ZB_XENLA Zygotic DNA replication licensing factor m... 1233 0.0 / minichromosome maintenance complex component 6	MCM6	Swiss-prot	Known protein
XLOC_011388	13.6969	14.1093	13.4556	10.8732	17.4155	19.6023	-	-	-	-	-	-	0.856339	-	-	-	sp|Q6P036|S2533_DANRE Solute carrier family 25 member 33 OS=Dani... 556 e-157	SLC25A33	Swiss-prot	Known protein
XLOC_006512	5.32027	4.91912	7.28054	4.24388	6.38007	7.94068	-	-	-	-	-	-	0.904897	-	-	-	sp|Q96S65|CSRN1_HUMAN Cysteine/serine-rich nuclear protein 1 OS=... 292 1e-77	CSRNP1	Swiss-prot	Known protein
XLOC_019581	9.04756	8.41828	7.36259	14.5515	17.6371	27.5501	-	-	-	-	-	-	0.930791	-	-	-	sp|Q8JFQ6|K1C13_ONCMY Keratin, type I cytoskeletal 13 OS=Oncorhy... 388 e-107	KRT13	Swiss-prot	Known protein
XLOC_007268	2.50986	2.27379	1.88909	2.90448	3.92878	5.53033	-	-	-	-	-	-	0.932905	-	-	-	sp|O88343|S4A4_MOUSE Electrogenic sodium bicarbonate cotransport... 1655 0.0	SLC4A4	Swiss-prot	Known protein
XLOC_013026	29.6001	20.3814	26.0274	21.8524	35.7412	41.5831	-	-	-	-	-	-	0.934148	-	-	-	sp|P54864|JUN_SERCA Transcription factor AP-1 OS=Serinus canaria... 419 e-116	JUN	Swiss-prot	Known protein
XLOC_010571	5.60976	5.02124	6.98897	3.98624	5.185	7.64803	-	-	-	-	-	-	0.94265	-	-	-	sp|P83626|TNR26_MOUSE Tumor necrosis factor receptor superfamily... 112 2e-23	TNFRSF26	Swiss-prot	Known protein
XLOC_020811	42.8792	37.4902	54.115	31.7642	52.9287	61.6289	-	-	-	-	-	-	0.965077	-	-	-	No hit found --------------------------------	-	-	-
XLOC_000099	12.8124	11.5188	14.3597	7.46921	10.5746	14.5374	-	-	-	-	-	-	0.969781	-	-	-0.784903	sp|Q7ZWE9|KCY_DANRE UMP-CMP kinase OS=Danio rerio GN=cmpk PE=2 SV=2 348 6e-95	CMPK1	Swiss-prot	Known protein
XLOC_012541	5.80022	4.3374	7.37098	3.01334	3.95281	5.91074	-	-	-	-	-	-	0.978963	-	-	-0.950721	sp|E7EZF3|UHRF1_DANRE E3 ubiquitin-protein ligase UHRF1 OS=Danio... 1262 0.0	UHRF1	Swiss-prot	Known protein
XLOC_012145	78.2725	102.917	118.219	55.0993	85.8582	108.446	-	-	-	-	-	-	0.986114	-	-	-	PREDICTED: glycoprotein gp2-like, partial [Maylandia zebra]	-	Genbank	Predicted protein
XLOC_006681	59.4269	37.7636	57.798	30.1461	39.8286	59.5913	-	-	-	-	-	-	0.992724	-	-	-0.986359	sp|P41250|SYG_HUMAN Glycine-tRNA ligase OS=Homo sapiens GN=GARS... 584 e-166	GARS	Swiss-prot	Known protein
XLOC_007629	16.627	17.8414	11.4319	32.6373	27.1644	19.4579	-	-	-	-	-	-	-	-0.740642	0.966308	-	sp|Q63ZT8|AL1L1_XENTR Cytosolic 10-formyltetrahydrofolate dehydr... 1529 0.0	ALDH1L1	Swiss-prot	Known protein
XLOC_016311	16.4182	18.4302	17.2711	23.9778	17.7379	19.3183	-	-	-	-	-	-	-	-	0.539371	-	sp|Q7ZX03|FOXK2_XENLA Forkhead box protein K2 OS=Xenopus laevis ... 704 0.0	FOXK2	Swiss-prot	Known protein
XLOC_003302	26.1718	28.3367	26.294	38.3062	33.4607	30.0277	-	-	-	-	-	-	-	-	0.543977	-	sp|Q6AZA0|THIL_DANRE Acetyl-CoA acetyltransferase, mitochondrial... 641 0.0	THIL	Swiss-prot	Known protein
XLOC_016325	209.512	242.715	230.535	308.366	228.197	213.809	-	-	-	-	-	-	-	-	0.550346	-	uncharacterized protein loc101468888	seg (SEG)	Genome	Hypothetical or uncharacterized protein
XLOC_016338	6.17631	6.63431	7.08261	9.09786	6.78283	6.71934	-	-	-	-	-	-	-	-	0.552366	-	sp|Q62985|SH2B1_RAT SH2B adapter protein 1 OS=Rattus norvegicus ... 283 9e-75	SH2B1	Swiss-prot	Known protein
XLOC_006587	8.45696	8.61287	8.46402	12.4716	9.45709	9.07493	-	-	-	-	-	-	-	-	0.554672	-	sp|Q8NDX5|PHC3_HUMAN Polyhomeotic-like protein 3 OS=Homo sapiens... 106 1e-21	PHC3	Swiss-prot	Known protein
XLOC_017918	31.9568	30.5044	24.2381	47.2683	33.1982	36.2273	-	-	-	-	-	-	-	-	0.559303	-	sp|Q91428|GATA3_DANRE Transcription factor GATA-3 OS=Danio rerio... 431 e-120	GATA3	Swiss-prot	Known protein
XLOC_012135	7.58623	8.13202	7.32126	11.243	9.50248	9.20237	-	-	-	-	-	-	-	-	0.560986	-	sp|Q8IWK6|GP125_HUMAN Probable G-protein coupled receptor 125 OS... 1396 0.0	ADGRA3	Swiss-prot	Known protein
XLOC_002148	11.8714	12.3011	12.8892	17.6302	18.301	16.8914	-	-	-	-	-	-	-	-	0.565311	-	sp|Q9QZS3|NUMB_MOUSE Protein numb homolog OS=Mus musculus GN=Num... 481 e-141	NUMB	Swiss-prot	Known protein
XLOC_020193	22.5844	23.3428	23.794	33.6563	32.4708	26.8109	-	-	-	-	-	-	-	-	0.56934	-	sp|Q3ULB5|PAK6_MOUSE Serine/threonine-protein kinase PAK 6 OS=Mu... 298 7e-80	PAK6	Swiss-prot	Known protein
XLOC_004356	7.47799	9.37351	9.73054	11.143	9.28581	9.33143	-	-	-	-	-	-	-	-	0.570165	-	sp|Q8VI24|SATB2_MOUSE DNA-binding protein SATB2 OS=Mus musculus ... 521 e-146	SATB2	Swiss-prot	Known protein
XLOC_011124	6.94027	6.66713	6.37618	10.3817	7.85432	6.95737	-	-	-	-	-	-	-	-	0.57433	-	sp|Q8IXJ9|ASXL1_HUMAN Putative Polycomb group protein ASXL1 OS=H... 229 1e-58	ASXL1	Swiss-prot	Known protein
XLOC_015557	9.3763	11.6343	9.17371	14.0205	9.30744	12.3977	-	-	-	-	-	-	-	-	0.574872	-	sp|Q5FW38|NFIL3_XENTR Nuclear factor interleukin-3-regulated pro... 143 1e-32	NFIL3	Swiss-prot	Known protein
XLOC_016654	8.58762	8.54516	7.74755	12.8752	8.75641	8.75454	-	-	-	-	-	-	-	-	0.578454	-	sp|Q92800|EZH1_HUMAN Histone-lysine N-methyltransferase EZH1 OS=... 488 e-136	EZH1	Swiss-prot	Known protein
XLOC_012455	31.9027	28.4174	28.4558	48.075	31.2852	36.4182	-	-	-	-	-	-	-	-	0.584837	-	sp|Q9DE25|FXC1A_DANRE Forkhead box C1-A OS=Danio rerio GN=foxc1a... 682 0.0	FOXC1	Swiss-prot	Known protein
XLOC_020287	19.91	24.5435	19.5021	30.0665	22.7147	21.4648	-	-	-	-	-	-	-	-	0.587325	-	sp|Q7SYE0|ATG13_DANRE Autophagy-related protein 13 OS=Danio reri... 514 e-145	ATG13	Swiss-prot	Known protein
XLOC_017808	28.5827	25.4192	25.2762	43.3463	50.0571	42.1457	-	-	-	-	-	-	-	-	0.593987	-	sp|P41212|ETV6_HUMAN Transcription factor ETV6 OS=Homo sapiens G... 500 e-140	ETV6	Swiss-prot	Known protein
XLOC_005557	6.89998	9.38879	8.81558	10.4648	6.98215	6.0617	-	-	-	-	-	-	-	-	0.595442	-	sp|Q96IP4|FA46A_HUMAN Protein FAM46A OS=Homo sapiens GN=FAM46A P... 689 0.0	FAM46A	Swiss-prot	Known protein
XLOC_020382	62.2308	50.4548	64.5874	94.453	74.0353	64.6938	-	-	-	-	-	-	-	-	0.597377	-	membrane-spanning 4-domains subfamily a member 4a-like	seg (SEG)	Genome	Known protein
XLOC_019437	9.68075	11.8763	10.616	14.7225	11.1104	11.1775	-	-	-	-	-	-	-	-	0.59799	-	PREDICTED: uncharacterized protein LOC102778338 [Neolamprologus brichardi]	-	Genbank	Predicted protein
XLOC_009201	326.803	332.872	304.488	499.797	385.999	405.645	-	-	-	-	-	-	-	-	0.606256	-	sp|Q8AWD1|M1I1L_DANRE Mid1-interacting protein 1-like OS=Danio r... 241 9e-63	MID1IP1	Swiss-prot	Known protein
XLOC_016601	44.7751	46.5779	39.2984	68.4912	68.75	60.0872	-	-	-	-	-	-	-	-	0.606857	-	sp|Q7ZV46|METRL_DANRE Meteorin-like protein OS=Danio rerio GN=me... 407 e-112	METRNL	Swiss-prot	Known protein
XLOC_012199	9.70338	9.45931	7.67298	14.8429	11.1172	10.6883	-	-	-	-	-	-	-	-	0.607359	-	sp|Q15569|TESK1_HUMAN Dual specificity testis-specific protein k... 479 e-134	TESK1	Swiss-prot	Known protein
XLOC_019182	7.16191	7.4234	6.8824	11.0013	9.16518	6.87492	-	-	-	-	-	-	-	-	0.613083	-	sp|O60293|ZC3H1_HUMAN Zinc finger C3H1 domain-containing protein... 1025 0.0	ZFC3H1	Swiss-prot	Known protein
XLOC_012229	8.35272	7.95045	7.67176	12.8973	12.4002	12.1827	-	-	-	-	-	-	-	-	0.6209	-	sp|Q32P44|EMAL3_HUMAN Echinoderm microtubule-associated protein-... 1015 0.0	EML3	Swiss-prot	Known protein
XLOC_019958	200.837	184.234	190.362	310.702	325.756	271.003	-	-	-	-	-	-	-	-	0.622773	-	sp|Q28372|GELS_HORSE Gelsolin OS=Equus caballus GN=GSN PE=1 SV=2 875 0.0	GSN	Swiss-prot	Known protein
XLOC_014114	7.27895	7.4125	7.05414	11.288	9.10267	7.17346	-	-	-	-	-	-	-	-	0.626351	-	sp|Q02391|GSLG1_CHICK Golgi apparatus protein 1 OS=Gallus gallus... 1904 0.0	GLG1	Swiss-prot	Known protein
XLOC_019049	19.8181	17.3889	19.133	30.7973	31.6059	24.8831	-	-	-	-	-	-	-	-	0.631412	-	sp|Q5E9L7|VPS16_BOVIN Vacuolar protein sorting-associated protei... 493 e-138	VPS16	Swiss-prot	Known protein
XLOC_016436	19.3074	25.5809	17.6339	30.105	26.4318	24.5051	-	-	-	-	-	-	-	-	0.635096	-	sp|Q65Z54|YPEL3_ORYLA Protein yippee-like 3 OS=Oryzias latipes G... 253 4e-66	YPEL3	Swiss-prot	Known protein
XLOC_018988	8.84766	9.82653	8.84745	13.8111	12.8353	10.9795	-	-	-	-	-	-	-	-	0.635873	-	No hit found --------------------------------	-	-	-
XLOC_014323	6.69938	6.76302	6.13051	10.4558	7.66158	6.62937	-	-	-	-	-	-	-	-	0.636459	-	sp|O54781|SRPK2_MOUSE SRSF protein kinase 2 OS=Mus musculus GN=S... 429 e-118	SRPK2	Swiss-prot	Known protein
XLOC_014471	7.57462	8.46068	8.87517	11.8261	9.28105	8.8298	-	-	-	-	-	-	-	-	0.636727	-	sp|Q8BZ47|ZN609_MOUSE Zinc finger protein 609 OS=Mus musculus GN... 789 0.0	ZNF609	Swiss-prot	Known protein
XLOC_011151	13.448	14.2476	12.3168	21.0811	15.658	17.5309	-	-	-	-	-	-	-	-	0.641908	-	sp|Q5R802|KANL2_PONAB KAT8 regulatory NSL complex subunit 2 OS=P... 563 e-159	KANSL2	Swiss-prot	Known protein
XLOC_019029	18.7058	18.8209	21.6604	29.5645	25.3841	24.8742	-	-	-	-	-	-	-	-	0.653238	-	sp|B5X3B2|APMAP_SALSA Adipocyte plasma membrane-associated prote... 491 e-137	APMAP	Swiss-prot	Known protein
XLOC_009402	31.9381	43.8302	31.3285	50.4733	41.607	38.7998	-	-	-	-	-	-	-	-	0.653519	-	sp|Q60648|SAP3_MOUSE Ganglioside GM2 activator OS=Mus musculus G... 230 3e-59	GM2A	Swiss-prot	Known protein
XLOC_002438	12.9279	14.697	14.1808	20.4426	19.7361	20.952	-	-	-	-	-	-	-	-	0.654723	-	sp|P19966|TAGL_CHICK Transgelin OS=Gallus gallus GN=TAGLN PE=1 SV=3 291 7e-78	TAGL	Swiss-prot	Known protein
XLOC_006019	6.69592	6.37338	6.71695	10.5965	9.21452	8.57398	-	-	-	-	-	-	-	-	0.656344	-	sp|Q8NFD5|ARI1B_HUMAN AT-rich interactive domain-containing prot... 808 0.0	ARID1B	Swiss-prot	Known protein
XLOC_008233	45.1635	36.4052	40.4599	71.4916	81.286	86.9641	-	-	-	-	-	-	-	-	0.656954	-	sp|P43091|HEM1_OPSTA 5-aminolevulinate synthase, nonspecific, mi... 1038 0.0	ALAS1	Swiss-prot	Known protein
XLOC_020178	9.28886	9.6763	8.50084	14.7092	14.1263	8.71338	-	-	-	-	-	-	-	-	0.657204	-	sp|Q8IWV8|UBR2_HUMAN E3 ubiquitin-protein ligase UBR2 OS=Homo sa... 573 e-162	UBR2	Swiss-prot	Known protein
XLOC_004195	132.859	176.565	121.322	210.442	269.826	205.362	-	-	-	-	-	-	-	-	0.657207	-	death-associated 1-b	DAL1B	Genome	Known protein
XLOC_019308	19.7537	17.4065	21.276	31.3284	21.2176	25.4191	-	-	-	-	-	-	-	-	0.657275	-	sp|Q32LB9|NOA1_BOVIN Nitric oxide-associated protein 1 OS=Bos ta... 390 e-107	NOA1	Swiss-prot	Known protein
XLOC_002948	98.0335	94.2143	81.8088	155.385	150.375	135.976	-	-	-	-	-	-	-	-	0.658161	-	sp|Q62009|POSTN_MOUSE Periostin OS=Mus musculus GN=Postn PE=1 SV=2 908 0.0	POSTN	Swiss-prot	Known protein
XLOC_001896	10.6104	10.8169	14.4912	16.8203	14.1111	15.61	-	-	-	-	-	-	-	-	0.660081	-	sp|Q5XJQ7|OSR1_DANRE Protein odd-skipped-related 1 OS=Danio reri... 439 e-122	OSR1	Swiss-prot	Known protein
XLOC_022236	17.1259	16.8432	17.2217	27.2769	23.9418	22.2154	-	-	-	-	-	-	-	-	0.665962	-	sp|P53566|CEBPA_MOUSE CCAAT/enhancer-binding protein alpha OS=Mu... 109 1e-22	CEBPA	Swiss-prot	Known protein
XLOC_018484	13.8944	16.0382	13.0653	22.1682	16.6209	13.9647	-	-	-	-	-	-	-	-	0.667746	-	sp|O95425|SVIL_HUMAN Supervillin OS=Homo sapiens GN=SVIL PE=1 SV=2 1543 0.0	SVILA	Swiss-prot	Known protein
XLOC_007601	32.0652	28.0085	21.8081	51.0746	54.99	60.9379	-	-	-	-	-	-	-	-	0.668151	-	sp|Q4V7E1|ELF3_RAT ETS-related transcription factor Elf-3 OS=Rat... 200 4e-50	ELF3	Swiss-prot	Known protein
XLOC_017520	59.9001	70.4708	66.2163	95.7554	120.288	88.0448	-	-	-	-	-	-	-	-	0.670756	-	sp|P79342|S10AD_BOVIN Protein S100-A13 OS=Bos taurus GN=S100A13 ... 84 1e-15	S100A13	Swiss-prot	Known protein
XLOC_007445	18.2511	22.3043	19.2267	29.1697	30.1195	26.4309	-	-	-	-	-	-	-	-	0.67161	-	osteopontin-like [Sparus aurata]	SPP1	Genbank	Known protein
XLOC_003672	14.7034	20.9866	20.805	23.5053	21.1249	21.115	-	-	-	-	-	-	-	-	0.672206	-	sp|Q8CEG0|PANX3_MOUSE Pannexin-3 OS=Mus musculus GN=Panx3 PE=1 SV=1 377 e-103	PANX3	Swiss-prot	Known protein
XLOC_012164	11.1226	12.8199	11.0567	17.8181	13.305	14.2592	-	-	-	-	-	-	-	-	0.673846	-	sp|P52594|AGFG1_HUMAN Arf-GAP domain and FG repeat-containing pr... 180 5e-44	AGFG1	Swiss-prot	Known protein
XLOC_003252	8.231	7.92516	7.82027	13.2299	9.81897	9.83647	-	-	-	-	-	-	-	-	0.677895	-	sp|Q5RED8|CYLD_PONAB Ubiquitin carboxyl-terminal hydrolase CYLD ... 513 e-144	CYLD	Swiss-prot	Known protein
XLOC_020577	176.597	176.62	165.162	283.83	283.646	246.458	-	-	-	-	-	-	-	-	0.678156	-	sp|Q3ZBD7|G6PI_BOVIN Glucose-6-phosphate isomerase OS=Bos taurus... 431 e-120	GPI	Swiss-prot	Known protein
XLOC_019132	19.9491	22.8126	20.6794	32.1193	26.9312	18.4956	-	-	-	-	-	-	-	-	0.679206	-	sp|Q14296|FASTK_HUMAN Fas-activated serine/threonine kinase OS=H... 115 6e-37	FASTK	Swiss-prot	Known protein
XLOC_009027	10.2063	11.4045	12.0378	16.4289	13.6044	10.3202	-	-	-	-	-	-	-	-	0.680518	-	sp|Q7Z3B3|KANL1_HUMAN KAT8 regulatory NSL complex subunit 1 OS=H... 631 e-179	KANSL1	Swiss-prot	Known protein
XLOC_017144	10.8607	12.6614	11.0685	17.4918	18.469	15.6417	-	-	-	-	-	-	-	-	0.682004	-	sp|Q2KJC8|FKBP9_BOVIN Peptidyl-prolyl cis-trans isomerase FKBP9 ... 827 0.0	FKBP9	Swiss-prot	Known protein
XLOC_021330	9.43369	13.3986	12.1183	15.2206	15.2004	15.6996	-	-	-	-	-	-	-	-	0.682428	-	kinesin-like protein kif1c-like	KIF1B	Genome	Known protein
XLOC_009156	4.27844	5.21132	5.64649	6.91568	5.11281	4.06111	-	-	-	-	-	-	-	-	0.683923	-	sp|Q9WTR6|XCT_MOUSE Cystine/glutamate transporter OS=Mus musculu... 653 0.0	SLC7A11	Swiss-prot	Known protein
XLOC_018405	10.4117	10.1006	7.95948	16.8975	14.3816	18.7994	-	-	-	-	-	-	-	-	0.691186	-	sp|Q9YHZ5|PIM2_DANRE Serine/threonine-protein kinase pim-2 OS=Da... 350 2e-95	PIM1	Swiss-prot	Known protein
XLOC_019945	39.5146	42.3586	40.2422	64.0886	51.9797	59.978	-	-	-	-	-	-	-	-	0.691757	-	sp|Q08B39|HOT_XENLA Hydroxyacid-oxoacid transhydrogenase, mitoch... 261 3e-69	ADHFE1	Swiss-prot	Known protein
XLOC_016477	10.4683	11.648	11.246	17.0427	14.5757	13.3204	-	-	-	-	-	-	-	-	0.697597	-	sp|Q91837|FASC_XENLA Fascin OS=Xenopus laevis GN=fscn PE=2 SV=1 343 e-176	FSCN1	Swiss-prot	Known protein
XLOC_020024	10.9032	10.4454	13.0869	17.8405	12.9466	14.091	-	-	-	-	-	-	-	-	0.703014	-	sp|Q8WU20|FRS2_HUMAN Fibroblast growth factor receptor substrate... 273 1e-75	FRS2	Swiss-prot	Known protein
XLOC_006595	5.29713	6.62717	4.42611	8.66993	7.43603	5.49003	-	-	-	-	-	-	-	-	0.703099	-	sp|Q8QFX6|NRP1A_DANRE Neuropilin-1a OS=Danio rerio GN=nrp1a PE=2... 1533 0.0	NRP1A	Swiss-prot	Known protein
XLOC_000271	7.49054	10.5028	9.40091	12.2518	10.1376	9.8491	-	-	-	-	-	-	-	-	0.703627	-	sp|P12107|COBA1_HUMAN Collagen alpha-1(XI) chain OS=Homo sapiens... 799 0.0	COL11A1	Swiss-prot	Known protein
XLOC_019549	8.17382	9.4678	8.97959	13.4291	10.6954	9.17693	-	-	-	-	-	-	-	-	0.70951	-	sp|A9X1A0|PI4KB_PAPAN Phosphatidylinositol 4-kinase beta OS=Papi... 826 0.0	PI4KB	Swiss-prot	Known protein
XLOC_002832	5.27948	6.99977	7.71456	8.67544	7.47905	6.56759	-	-	-	-	-	-	-	-	0.71218	-	sp|O15353|FOXN1_HUMAN Forkhead box protein N1 OS=Homo sapiens GN... 300 5e-80	FOXN1	Swiss-prot	Known protein
XLOC_009830	3.18494	4.11025	4.03486	5.24267	4.28311	4.95536	-	-	-	-	-	-	-	-	0.714801	-	homeobox protein emx1-like	EMX1.2	Genome	Known protein
XLOC_020573	96.1236	102.748	89.2168	159.124	100.254	94.1876	-	-	-	-	-	-	-	-	0.720612	-	sp|Q8BRF7|SCFD1_MOUSE Sec1 family domain-containing protein 1 OS... 213 3e-55	SCFD1	Swiss-prot	Known protein
XLOC_017384	6.19229	7.68406	9.69733	10.3312	8.99378	8.13148	-	-	-	-	-	-	-	-	0.731261	-	sp|Q07092|COGA1_HUMAN Collagen alpha-1(XVI) chain OS=Homo sapien... 322 3e-86	COL16A1	Swiss-prot	Known protein
XLOC_008967	5.35868	4.013	5.77698	8.97902	7.39039	11.4368	-	-	-	-	-	-	-	-	0.736379	-	sp|Q90X67|SOCS3_CHICK Suppressor of cytokine signaling 3 OS=Gall... 180 8e-44	SOCS3	Swiss-prot	Known protein
XLOC_010312	2.7643	2.66301	2.52507	4.639	4.14317	3.93278	-	-	-	-	-	-	-	-	0.740368	-	sp|Q76I79|SSH1_MOUSE Protein phosphatase Slingshot homolog 1 OS=... 738 0.0	SSH1	Swiss-prot	Known protein
XLOC_019219	5.38105	5.8521	6.06681	9.04905	5.49127	5.4893	-	-	-	-	-	-	-	-	0.742316	-	sp|Q99PP2|ZN318_MOUSE Zinc finger protein 318 (Fragment) OS=Mus ... 89 2e-16	ZNF318	Swiss-prot	Known protein
XLOC_020133	32.8921	33.6694	34.5159	55.3569	41.5349	41.994	-	-	-	-	-	-	-	-	0.743341	-	uncharacterized protein loc101465249	-	Genome	Hypothetical or uncharacterized protein
XLOC_017930	4.98889	5.40608	4.70013	8.39394	9.66729	6.82695	-	-	-	-	-	-	-	-	0.74407	-	e3 ubiquitin-protein ligase trim21-like	-	Genome	Known protein
XLOC_017921	7.30847	7.97653	8.06188	12.3151	8.03586	8.14404	-	-	-	-	-	-	-	-	0.746285	-	sp|Q9HB63|NET4_HUMAN Netrin-4 OS=Homo sapiens GN=NTN4 PE=2 SV=2 799 0.0	NET4	Swiss-prot	Known protein
XLOC_015274	10.1223	12.7753	9.42284	17.1562	18.5738	20.977	-	-	-	-	-	-	-	-	0.752815	-	sp|P17643|TYRP1_HUMAN 5,6-dihydroxyindole-2-carboxylic acid oxid... 725 0.0	TYRP1	Swiss-prot	Known protein
XLOC_017289	3.04901	4.33975	3.39636	5.17993	3.70764	3.7925	-	-	-	-	-	-	-	-	0.760363	-	sp|Q86WI1|PKHL1_HUMAN Fibrocystin-L OS=Homo sapiens GN=PKHD1L1 P... 2580 0.0	PKHD1L1	Swiss-prot	Known protein
XLOC_018282	3.43817	3.66366	3.90206	5.8545	3.5745	4.03537	-	-	-	-	-	-	-	-	0.760483	-	sp|P79331|ATS2_BOVIN A disintegrin and metalloproteinase with th... 681 0.0	ATS2	Swiss-prot	Known protein
XLOC_016097	11.972	11.3561	9.28029	20.3782	19.0523	14.3002	-	-	-	-	-	-	-	-	0.760838	-	sp|Q66J36|NFIL3_XENLA Nuclear factor interleukin-3-regulated pro... 91 3e-17	NFIL3	Swiss-prot	Known protein
XLOC_016339	16.3397	17.5747	16.8942	28.1179	21.7052	18.7307	-	-	-	-	-	-	-	-	0.776452	-	sp|Q7TQH0|ATX2L_MOUSE Ataxin-2-like protein OS=Mus musculus GN=A... 318 2e-85	ATXN2L	Swiss-prot	Known protein
XLOC_002887	18.2719	17.5235	17.0628	31.507	31.0423	25.3841	-	-	-	-	-	-	-	-	0.779517	-	sp|O08529|CAN2_MOUSE Calpain-2 catalytic subunit OS=Mus musculus... 361 3e-98	CAN2	Swiss-prot	Known protein
XLOC_018150	3.197	3.74605	4.11032	5.53217	4.53303	3.68676	-	-	-	-	-	-	-	-	0.783563	-	DLAgn_00205600	-	Genome (unknown gene)	Unknown cDNA or gene
XLOC_019151	10.2051	12.124	11.8033	17.6995	9.81602	14.0986	-	-	-	-	-	-	-	-	0.78722	-	sp|O95363|SYFM_HUMAN Phenylalanine--tRNA ligase, mitochondrial O... 605 e-172	FARS2	Swiss-prot	Known protein
XLOC_016802	23.2058	19.8716	32.6778	40.3249	27.2033	25.4328	-	-	-	-	-	-	-	-	0.790675	-	PREDICTED: hypothetical protein LOC100705062 [Oreochromis niloticus]	-	Genome	Predicted protein
XLOC_019327	14.4633	12.8398	16.1203	25.1794	26.0456	22.0781	-	-	-	-	-	-	-	-	0.793664	-	sp|Q5VYX0|RNLS_HUMAN Renalase OS=Homo sapiens GN=RNLS PE=1 SV=1 77 1e-23	RNLS	Swiss-prot	Known protein
XLOC_020554	9.38575	10.5202	11.311	16.3547	14.7076	14.8513	-	-	-	-	-	-	-	-	0.793735	-	sp|Q6P8H8|ALG8_MOUSE Probable dolichyl pyrophosphate Glc1Man9Glc... 655 0.0	ALG8	Swiss-prot	Known protein
XLOC_019642	10.0271	12.9063	14.0208	17.4615	12.9508	10.9325	-	-	-	-	-	-	-	-	0.794142	-	sp|P12107|COBA1_HUMAN Collagen alpha-1(XI) chain OS=Homo sapiens... 345 6e-94	COBA1	Swiss-prot	Known protein
XLOC_012069	3.89649	4.65932	4.23279	6.79293	4.04383	5.48509	-	-	-	-	-	-	-	-	0.795124	-	sp|Q9WUB3|PYGM_MOUSE Glycogen phosphorylase, muscle form OS=Mus ... 1457 0.0	PYGMA	Swiss-prot	Known protein
XLOC_018711	12.3227	11.402	11.1924	21.4668	15.1864	15.3141	-	-	-	-	-	-	-	-	0.795418	-	sp|A3KQ55|MEPCE_DANRE 7SK snRNA methylphosphate capping enzyme O... 146 3e-34	MEPCE	Swiss-prot	Known protein
XLOC_018527	6.49105	6.13754	5.93865	11.3603	9.83727	8.70931	-	-	-	-	-	-	-	-	0.800146	-	sp|Q13608|PEX6_HUMAN Peroxisome assembly factor 2 OS=Homo sapien... 605 e-172	PEX6	Swiss-prot	Known protein
XLOC_011195	9.17547	11.8128	13.5321	16.3133	12.8153	16.2848	-	-	-	-	-	-	-	-	0.824655	-	hematopoietic progenitor cell antigen cd34-like	CD34A	Genome	Known protein
XLOC_011845	1.84033	1.59483	1.84874	3.28698	2.28407	2.29228	-	-	-	-	-	-	-	-	0.831586	-	sp|Q64446|ATP7B_MOUSE Copper-transporting ATPase 2 OS=Mus muscul... 741 0.0	ATP7B	Swiss-prot	Known protein
XLOC_011830	2.35761	2.95413	3.5538	4.22144	4.09534	3.38765	-	-	-	-	-	-	-	-	0.835046	-	sp|Q5FWU5|ZN513_RAT Zinc finger protein 513 OS=Rattus norvegicus... 259 1e-67	ZNF513	Swiss-prot	Known protein
XLOC_009273	293.631	321.185	234.875	527.12	532.128	358.699	-	-	-	-	-	-	-	-	0.83835	-	sp|P53447|ALDOB_SPAAU Fructose-bisphosphate aldolase B OS=Sparus... 657 0.0	ALDOB	Swiss-prot	Known protein
XLOC_007312	4.93798	3.91529	3.51111	8.92401	10.5449	5.07436	-	-	-	-	-	-	-	-	0.85007	-	sp|O14830|PPE2_HUMAN Serine/threonine-protein phosphatase with E... 789 0.0	PPEF2	Swiss-prot	Known protein
XLOC_006472	33.563	37.7879	39.1665	60.8651	43.4841	41.4436	-	-	-	-	-	-	-	-	0.850882	-	sp|Q7ZW47|STAU2_DANRE Double-stranded RNA-binding protein Staufe... 608 e-173	STAU2	Swiss-prot	Known protein
XLOC_018370	74.6671	79.5403	65.8862	136.157	107.326	86.3489	-	-	-	-	-	-	-	-	0.860359	-	sp|Q95121|PEDF_BOVIN Pigment epithelium-derived factor OS=Bos ta... 91 9e-18	PEDF	Swiss-prot	Known protein
XLOC_016090	4.44313	5.19041	3.56233	8.13213	5.8627	6.20933	-	-	-	-	-	-	-	-	0.866351	-	sp|O95931|CBX7_HUMAN Chromobox protein homolog 7 OS=Homo sapiens... 127 6e-28	CBX7	Swiss-prot	Known protein
XLOC_020393	50.6479	60.6371	28.0862	92.9638	84.0844	85.6027	-	-	-	-	-	-	-	-	0.868233	-	uncharacterized protein loc101472480	-	Genome	Hypothetical or uncharacterized protein
XLOC_007294	4.53099	4.40364	4.70812	8.37204	6.59129	7.10945	-	-	-	-	-	-	-	-	0.878563	-	sp|Q8HZR1|PGH1_CANFA Prostaglandin G/H synthase 1 OS=Canis famil... 813 0.0	PTGS1	Swiss-prot	Known protein
XLOC_015342	3.73671	4.73638	4.68936	6.95817	8.07638	6.64551	-	-	-	-	-	-	-	-	0.893354	-	sp|Q4JM44|SMS2_RAT Phosphatidylcholine:ceramide cholinephosphotr... 490 e-137	SMS2	Swiss-prot	Known protein
XLOC_014604	2.47544	2.47516	2.3523	4.63694	5.03981	3.88419	-	-	-	-	-	-	-	-	0.900904	-	sp|A5WW21|RASEF_DANRE Ras and EF-hand domain-containing protein ... 729 0.0	RASEF	Swiss-prot	Known protein
XLOC_019159	11.7856	10.9871	11.6843	22.1174	19.4183	16.1918	-	-	-	-	-	-	-	-	0.901394	-	sp|Q9BY84|DUS16_HUMAN Dual specificity protein phosphatase 16 OS... 682 0.0	DUSP16	Swiss-prot	Known protein
XLOC_008638	121.814	102.292	172.964	233.049	205.256	284.196	-	-	-	-	-	-	-	-	0.929997	-	sp|Q9YH85|TECTA_CHICK Alpha-tectorin OS=Gallus gallus GN=TECTA P... 234 2e-60	TECTA	Swiss-prot	Known protein
XLOC_012309	4.74326	2.93812	4.49861	9.13713	5.87387	6.38977	-	-	-	-	-	-	-	-	0.941221	-	sp|O09118|NET1_MOUSE Netrin-1 OS=Mus musculus GN=Ntn1 PE=1 SV=3 404 e-111	NET1	Swiss-prot	Known protein
XLOC_010521	54.9632	48.3098	35.0149	108.004	119.61	114.866	-	-	-	-	-	-	-	-	0.96144	-	c-c motif chemokine 19 precursor	CCL-C5A	Genome	Known protein
XLOC_016744	11.0621	12.9364	14.7953	21.7117	25.7468	26.9605	-	-	-	-	-	-	-	-	0.964701	-	PREDICTED: uncharacterized protein LOC102298404 [Haplochromis burtoni]	-	Genbank	Predicted protein
XLOC_013035	2.66042	3.8787	4.86513	5.21977	4.02891	2.59246	-	-	-	-	-	-	-	-	0.964961	-	sp|A8T695|PCSK9_SAIBB Proprotein convertase subtilisin/kexin typ... 627 e-178	PCSK9	Swiss-prot	Known protein
XLOC_002349	3.15398	3.96275	2.53427	6.21978	3.59125	4.3219	-	-	-	-	-	-	-	-	0.971489	-	sp|Q5DU56|NLRC3_MOUSE Protein NLRC3 OS=Mus musculus GN=Nlrc3 PE=... 109 6e-23	NLRC3	Swiss-prot	Known protein
XLOC_011315	26.9818	38.6325	33.0644	53.7701	50.0479	40.2092	-	-	-	-	-	-	-	-	0.988684	-	sp|P28653|PGS1_MOUSE Biglycan OS=Mus musculus GN=Bgn PE=2 SV=1 505 e-142	BGN	Swiss-prot	Known protein
XLOC_017397	1.49183	1.33393	0.922146	2.99263	1.2674	1.60868	-	-	-	-	-	-	-	-	0.9974	-	sp|Q7SZI5|RFTN1_CHICK Raftlin OS=Gallus gallus GN=RFTN1 PE=2 SV=3 186 1e-45	RFTN1	Swiss-prot	Known protein
XLOC_010470	8.88426	8.62487	10.9023	4.48564	5.41985	6.59871	-	-	-	-	-	-	-	-	-	-0.993104	sp|Q9Y5X9|LIPE_HUMAN Endothelial lipase OS=Homo sapiens GN=LIPG ... 563 e-159	LIPG	Swiss-prot	Known protein
XLOC_006905	15.9542	12.9962	19.3934	8.06368	10.9113	13.0276	-	-	-	-	-	-	-	-	-	-0.992131	sp|O14519|CDKA1_HUMAN Cyclin-dependent kinase 2-associated prote... 141 8e-33	CDKA1	Swiss-prot	Known protein
XLOC_008692	18.9319	14.74	19.1287	9.59657	8.82873	14.405	-	-	-	-	-	-	-	-	-	-0.987338	sp|Q5BJJ7|BCCIP_DANRE Protein BCCIP homolog OS=Danio rerio GN=bc... 341 9e-93	BCCIP	Swiss-prot	Known protein
XLOC_007400	71.7903	49.2943	68.4238	36.4452	43.1491	59.0685	-	-	-	-	-	-	-	-	-	-0.984324	sp|P62323|SMD3_XENLA Small nuclear ribonucleoprotein Sm D3 OS=Xe... 91 2e-18	SNRPD3	Swiss-prot	Known protein
XLOC_011549	5.79641	5.2205	5.05896	2.96246	4.74503	3.31377	-	-	-	-	-	-	-	-	-	-0.973294	DLAgn_00126670	-	Genome (unknown gene)	Unknown cDNA or gene
XLOC_015363	11.9693	10.5186	11.2377	6.17241	8.97724	9.9632	-	-	-	-	-	-	-	-	-	-0.960541	sp|A7MCB7|TMA16_DANRE Translation machinery-associated protein 1... 241 9e-63	TMA16	Swiss-prot	Known protein
XLOC_018085	6.11619	6.29393	3.94986	3.17657	6.23777	5.74542	-	-	-	-	-	-	-	-	-	-0.950936	sp|Q9WTV6|UBP18_MOUSE Ubl carboxyl-terminal hydrolase 18 OS=Mus ... 199 9e-50	USP18	Swiss-prot	Known protein
XLOC_013712	6.8951	6.36294	7.40455	3.58154	4.67945	5.7277	-	-	-	-	-	-	-	-	-	-0.949772	heterogeneous nuclear ribonucleoproteins c1 c2-like	-	Genome	Known protein
XLOC_000609	24.3736	18.106	27.2118	12.8565	15.3471	22.4287	-	-	-	-	-	-	-	-	-	-0.929645	sp|Q6PC91|BT3L4_DANRE Transcription factor BTF3 homolog 4 OS=Dan... 255 6e-67	BTF3L4	Swiss-prot	Known protein
XLOC_008836	79.763	62.1886	102.271	42.1981	51.205	69.1917	-	-	-	-	-	-	-	-	-	-0.925012	sp|Q5XH16|NH2L1_XENLA NHP2-like protein 1 OS=Xenopus laevis GN=n... 207 9e-53	NH2L1	Swiss-prot	Known protein
XLOC_007650	69.0832	49.7671	73.8802	37.1991	62.281	64.3545	-	-	-	-	-	-	-	-	-	-0.900108	sp|Q7ZUG0|RUXE_DANRE Small nuclear ribonucleoprotein E OS=Danio ... 155 2e-37	SNRPE	Swiss-prot	Known protein
XLOC_011396	8.6738	8.43422	13.5304	4.72608	4.77333	8.07484	-	-	-	-	-	-	-	-	-	-0.884166	sp|Q64674|SPEE_MOUSE Spermidine synthase OS=Mus musculus GN=Srm ... 449 e-125	SRM	Swiss-prot	Known protein
XLOC_011351	102.658	83.0645	110.476	56.0117	55.1007	73.3555	-	-	-	-	-	-	-	-	-	-0.880577	sp|P50580|PA2G4_MOUSE Proliferation-associated protein 2G4 OS=Mu... 613 e-174	PA2G4A	Swiss-prot	Known protein
XLOC_014333	22.3756	12.8487	14.9506	12.2516	10.6952	17.1267	-	-	-	-	-	-	-	-	-	-0.874434	sp|O95149|SPN1_HUMAN Snurportin-1 OS=Homo sapiens GN=SNUPN PE=1 ... 192 4e-48	SNUPN	Swiss-prot	Known protein
XLOC_001779	6.98375	7.17135	8.97577	3.83078	5.58572	5.99737	-	-	-	-	-	-	-	-	-	-0.871251	sp|A0JN87|ODC_BOVIN Mitochondrial 2-oxodicarboxylate carrier OS=... 452 e-126	SLC25A21	Swiss-prot	Known protein
XLOC_016117	30.543	22.3593	22.5513	16.7538	22.4971	24.7498	-	-	-	-	-	-	-	-	-	-0.869535	sp|P23735|MUCM_ICTPU Ig mu chain C region membrane-bound form OS... 122 3e-27	MUCM	Swiss-prot	Known protein
XLOC_017342	229.104	199.812	276.923	126.233	169.499	198.446	-	-	-	-	-	-	-	-	-	-0.866077	PREDICTED: uncharacterized protein LOC102288716 [Haplochromis burtoni]	-	Genbank	Predicted protein
XLOC_018120	39.4438	26.8536	42.9573	21.8333	27.0699	37.6626	-	-	-	-	-	-	-	-	-	-0.860724	sp|P62321|RUXF_XENLA Small nuclear ribonucleoprotein F OS=Xenopu... 156 1e-37	RUXF	Swiss-prot	Known protein
XLOC_001094	15.9865	11.67	10.4963	8.84082	10.7411	9.85465	-	-	-	-	-	-	-	-	-	-0.860091	sp|P0C871|PA24B_MOUSE Cytosolic phospholipase A2 beta OS=Mus mus... 199 1e-49	PA24B	Swiss-prot	Known protein
XLOC_016445	24.5436	25.5957	27.7521	13.6775	17.8832	18.6321	-	-	-	-	-	-	-	-	-	-0.84891	sp|Q0P4B9|F195B_DANRE Protein FAM195B OS=Danio rerio GN=fam195b ... 174 2e-42	FAM195B	Swiss-prot	Known protein
XLOC_002563	13.4633	13.1218	12.3126	7.52967	7.12681	10.4826	-	-	-	-	-	-	-	-	-	-0.845616	high affinity immunoglobulin gamma fc receptor i precursor	FCRL2	Genome	Known protein
XLOC_007971	31.6133	22.1669	34.5384	17.7071	24.2494	32.9263	-	-	-	-	-	-	-	-	-	-0.843066	sp|P35244|RFA3_HUMAN Replication protein A 14 kDa subunit OS=Hom... 144 6e-34	RPA3	Swiss-prot	Known protein
XLOC_017441	133.497	112.277	114.88	74.767	87.3445	99.7338	-	-	-	-	-	-	-	-	-	-0.842166	sp|O13008|FABPH_ONCMY Fatty acid-binding protein, heart OS=Oncor... 209 4e-53	FABPH	Swiss-prot	Known protein
XLOC_005785	49.6364	38.1391	49.2193	27.8371	40.4844	45.0064	-	-	-	-	-	-	-	-	-	-0.841679	sp|P60901|PSA6_RAT Proteasome subunit alpha type-6 OS=Rattus nor... 467 e-131	PSMA6A	Swiss-prot	Known protein
XLOC_015163	5.30823	5.29406	4.53535	2.97945	4.53108	4.41775	-	-	-	-	-	-	-	-	-	-0.838466	sp|P49804|RGS8_RAT Regulator of G-protein signaling 8 OS=Rattus ... 62 9e-17	RGS8	Swiss-prot	Known protein
XLOC_011516	82.2216	65.9815	64.6063	46.1752	49.347	40.7799	-	-	-	-	-	-	-	-	-	-0.83619	death effector domain-containing	DEDD	Genome	Known protein
XLOC_003551	12.0533	9.90805	11.1217	6.81304	9.15583	9.43617	-	-	-	-	-	-	-	-	-	-0.829755	sp|Q4SQ06|NOP16_TETNG Nucleolar protein 16 OS=Tetraodon nigrovir... 238 1e-61	NOP16	Swiss-prot	Known protein
XLOC_002462	127.015	94.8224	125.785	71.9457	94.5419	111.025	-	-	-	-	-	-	-	-	-	-0.826748	sp|P62317|SMD2_MOUSE Small nuclear ribonucleoprotein Sm D2 OS=Mu... 201 7e-51	SNRPD2	Swiss-prot	Known protein
XLOC_001376	6.24052	4.89209	6.44779	3.55259	4.41115	5.05768	-	-	-	-	-	-	-	-	-	-0.818466	sp|Q9NRZ9|HELLS_HUMAN Lymphoid-specific helicase OS=Homo sapiens... 983 0.0	HELLS	Swiss-prot	Known protein
XLOC_007791	6.3179	7.55161	6.50313	3.60849	4.53303	2.33811	-	-	-	-	-	-	-	-	-	-0.810875	sp|Q02817|MUC2_HUMAN Mucin-2 OS=Homo sapiens GN=MUC2 PE=1 SV=2 657 0.0	MUC2	Swiss-prot	Known protein
XLOC_001761	5.7702	5.79215	6.97977	3.31988	3.54951	4.41473	-	-	-	-	-	-	-	-	-	-0.804653	sp|Q15717|ELAV1_HUMAN ELAV-like protein 1 OS=Homo sapiens GN=ELA... 264 3e-69	ELAV1	Swiss-prot	Known protein
XLOC_017090	28.7895	20.4756	26.5569	16.5781	18.5264	24.86	-	-	-	-	-	-	-	-	-	-0.803394	sp|Q6TGS6|SYYC_DANRE Tyrosine--tRNA ligase, cytoplasmic OS=Danio... 890 0.0	SYYC	Swiss-prot	Known protein
XLOC_018624	31.9611	26.1092	24.6151	18.4332	24.612	27.568	-	-	-	-	-	-	-	-	-	-0.798955	sp|Q07081|OLFM_LITCT Olfactomedin OS=Lithobates catesbeiana PE=1... 192 5e-48	OLFM4	Swiss-prot	Known protein
XLOC_011853	48.4651	38.8106	49.3789	27.9855	35.1373	39.2132	-	-	-	-	-	-	-	-	-	-0.797872	sp|Q801R8|GPD1L_XENLA Glycerol-3-phosphate dehydrogenase 1-like ... 546 e-154	GPD1L	Swiss-prot	Known protein
XLOC_000465	39.6599	30.6448	55.4427	22.9897	28.512	29.6609	-	-	-	-	-	-	-	-	-	-0.793004	sp|Q32QL6|GPX4_CALJA Phospholipid hydroperoxide glutathione pero... 281 8e-75	GPX4B	Swiss-prot	Known protein
XLOC_004138	311.118	311.574	365.394	181.007	231.794	284.42	-	-	-	-	-	-	-	-	-	-0.78828	sp|Q8TD06|AGR3_HUMAN Anterior gradient protein 3 homolog OS=Homo... 168 4e-41	AGR3	Swiss-prot	Known protein
XLOC_018019	25.8048	20.2985	29.5419	15.1169	18.7653	22.9489	-	-	-	-	-	-	-	-	-	-0.781924	sp|Q9PU85|PIM3_COTJA Serine/threonine-protein kinase pim-3 OS=Co... 545 e-154	PIM3	Swiss-prot	Known protein
XLOC_001043	12.7939	13.1993	12.0395	7.47601	10.3728	10.269	-	-	-	-	-	-	-	-	-	-0.781855	sp|O35473|C1D_MOUSE Nuclear nucleic acid-binding protein C1D OS=... 179 5e-44	C1D	Swiss-prot	Known protein
XLOC_004900	99.9476	88.7686	109.043	58.5871	78.9984	91.0767	-	-	-	-	-	-	-	-	-	-0.7769	sp|B5DGI7|RBM8A_SALSA RNA-binding protein 8A OS=Salmo salar GN=r... 284 9e-76	RBM8A	Swiss-prot	Known protein
XLOC_007889	19.1601	14.9491	22.3877	11.2493	14.8494	14.954	-	-	-	-	-	-	-	-	-	-0.775789	sp|P34897|GLYM_HUMAN Serine hydroxymethyltransferase, mitochondr... 787 0.0	SHMT2	Swiss-prot	Known protein
XLOC_015344	21.2465	15.4873	19.3988	12.4633	19.4156	20.9495	-	-	-	-	-	-	-	-	-	-0.774209	sp|P00348|HCDH_PIG Hydroxyacyl-coenzyme A dehydrogenase, mitocho... 434 e-121	HADH	Swiss-prot	Known protein
XLOC_017021	29.9033	26.9048	24.9027	17.5555	18.7805	21.7748	-	-	-	-	-	-	-	-	-	-0.773359	sp|Q925P2|CEAM2_MOUSE Carcinoembryonic antigen-related cell adhe... 83 2e-14	CEAM2	Swiss-prot	Known protein
XLOC_014761	7.95618	6.19669	9.29965	4.68388	4.04768	8.21442	-	-	-	-	-	-	-	-	-	-0.772608	sp|Q9H2J7|S6A15_HUMAN Sodium-dependent neutral amino acid transp... 1057 0.0	S6A15	Swiss-prot	Known protein
XLOC_005825	7.43811	8.34572	9.68554	4.38231	4.35127	6.37055	-	-	-	-	-	-	-	-	-	-0.769999	sp|Q9R1E9|CTGF_RAT Connective tissue growth factor OS=Rattus nor... 570 e-161	CTGF	Swiss-prot	Known protein
XLOC_002410	74.6511	62.8853	66.3463	43.9618	63.5824	65.4372	-	-	-	-	-	-	-	-	-	-0.769273	sp|P48738|PIPNA_RABIT Phosphatidylinositol transfer protein alph... 270 4e-71	pitpna	Swiss-prot	Known protein
XLOC_009681	10.1527	8.59778	8.81048	5.98746	8.03775	6.15086	-	-	-	-	-	-	-	-	-	-0.767705	sp|Q32LU7|PTCD3_DANRE Pentatricopeptide repeat domain-containing... 641 0.0	PTCD3	Swiss-prot	Known protein
XLOC_002765	428.563	389.612	389.375	253.08	306.956	354.688	-	-	-	-	-	-	-	-	-	-0.766291	DLAgn_00029840	-	Genome (unknown gene)	Unknown cDNA or gene
XLOC_011447	15.2601	16.6864	19.6653	9.00713	13.1796	13.3746	-	-	-	-	-	-	-	-	-	-0.766199	sp|A5PL98|SDHB_DANRE Succinate dehydrogenase [ubiquinone] iron-s... 513 e-144	SDHB	Swiss-prot	Known protein
XLOC_015517	3.93265	3.24463	2.51662	2.31813	1.62589	3.3689	-	-	-	-	-	-	-	-	-	-0.766016	sp|Q90584|COHA1_CHICK Collagen alpha-1(XVII) chain OS=Gallus gal... 367 e-99	COL17A1	Swiss-prot	Known protein
XLOC_001292	10.346	9.26228	9.42433	6.11314	6.54413	7.10256	-	-	-	-	-	-	-	-	-	-0.764463	sp|Q28C74|LPPRC_XENTR Leucine-rich PPR motif-containing protein,... 522 e-147	LRPPRC	Swiss-prot	Known protein
XLOC_005372	16.915	16.3075	19.3699	9.99953	9.92895	12.2268	-	-	-	-	-	-	-	-	-	-0.76358	sp|P46087|NOP2_HUMAN Probable 28S rRNA (cytosine(4447)-C(5))-met... 617 e-175	NOP2	Swiss-prot	Known protein
XLOC_006087	69.8684	48.1879	63.0684	41.36	54.6909	54.4965	-	-	-	-	-	-	-	-	-	-0.762096	sp|P26884|FKBP3_BOVIN Peptidyl-prolyl cis-trans isomerase FKBP3 ... 311 5e-84	FKBP3	Swiss-prot	Known protein
XLOC_018115	30.1694	21.6114	24.8001	17.9229	30.5393	25.1648	-	-	-	-	-	-	-	-	-	-0.758499	sp|Q7TMF3|NDUAC_MOUSE NADH dehydrogenase [ubiquinone] 1 alpha su... 197 8e-50	NDUFA12	Swiss-prot	Known protein
XLOC_000295	15.2279	13.2815	12.8992	9.08321	12.3601	12.2137	-	-	-	-	-	-	-	-	-	-0.750923	sp|P57716|NICA_MOUSE Nicastrin OS=Mus musculus GN=Ncstn PE=1 SV=3 640 0.0	NCSTN	Swiss-prot	Known protein
XLOC_019082	108.802	69.9317	101.698	64.9745	92.4175	97.0788	-	-	-	-	-	-	-	-	-	-0.74886	sp|Q4SPU8|PFD1_TETNG Prefoldin subunit 1 OS=Tetraodon nigrovirid... 201 2e-51	PFD1	Swiss-prot	Known protein
XLOC_003321	26.9746	22.7084	29.5696	16.1229	24.6262	27.5083	-	-	-	-	-	-	-	-	-	-0.748612	sp|Q5RFH0|ATP5L_PONAB ATP synthase subunit g, mitochondrial OS=P... 152 4e-36	ATP5L	Swiss-prot	Known protein
XLOC_006235	97.0311	73.2213	93.2199	58.1704	89.3081	85.7858	-	-	-	-	-	-	-	-	-	-0.744308	sp|P11064|PPAC_BOVIN Low molecular weight phosphotyrosine protei... 237 6e-62	ACP1	Swiss-prot	Known protein
XLOC_011868	35.7353	32.9421	28.6186	21.4776	30.0035	32.427	-	-	-	-	-	-	-	-	-	-0.741835	sp|Q91012|T22D1_CHICK TSC22 domain family protein 1 OS=Gallus ga... 125 4e-27	TSC22D1	Swiss-prot	Known protein
XLOC_019465	96.6188	93.4395	76.2136	58.0897	77.3293	90.7366	-	-	-	-	-	-	-	-	-	-0.740819	sp|Q2HWU3|CALR_MACFU Calreticulin OS=Macaca fuscata fuscata GN=C... 335 8e-91	CALR	Swiss-prot	Known protein
XLOC_000213	13.1116	10.392	16.2768	7.88819	8.26611	13.563	-	-	-	-	-	-	-	-	-	-0.739736	sp|P30664|MCM4B_XENLA DNA replication licensing factor mcm4-B OS... 1410 0.0	MCM4	Swiss-prot	Known protein
XLOC_003347	20.0149	18.6933	21.3822	12.0631	12.5673	14.9927	-	-	-	-	-	-	-	-	-	-0.736515	sp|Q4R8N7|STIP1_MACFA Stress-induced-phosphoprotein 1 OS=Macaca ... 844 0.0	STIP1	Swiss-prot	Known protein
XLOC_013381	13.2257	14.7101	13.2667	7.98078	11.8307	12.8537	-	-	-	-	-	-	-	-	-	-0.733957	sp|B8XY56|RNT2_DANRE Ribonuclease T2 OS=Danio rerio GN=rnaset2 P... 301 1e-80	RNASET2	Swiss-prot	Known protein
XLOC_012523	15.4228	13.0825	16.4689	9.31741	13.2518	15.0475	-	-	-	-	-	-	-	-	-	-0.733612	sp|Q9Y4Z0|LSM4_HUMAN U6 snRNA-associated Sm-like protein LSm4 OS... 179 4e-44	LSM4	Swiss-prot	Known protein
XLOC_016432	19.7859	18.8207	24.4319	11.9719	15.6767	15.8402	-	-	-	-	-	-	-	-	-	-0.73257	sp|Q9WV85|NDK3_MOUSE Nucleoside diphosphate kinase 3 OS=Mus musc... 264 3e-69	NME3	Swiss-prot	Known protein
XLOC_011771	45.6161	32.8004	38.8613	27.6476	34.313	37.9896	-	-	-	-	-	-	-	-	-	-0.729234	sp|Q9PRL8|ACBP_CHICK Acyl-CoA-binding protein OS=Gallus gallus G... 108 4e-23	ACBP	Swiss-prot	Known protein
XLOC_018848	46.9562	41.9898	39.1808	28.4579	25.8911	36.2719	-	-	-	-	-	-	-	-	-	-0.728767	sp|Q9BVG4|PBDC1_HUMAN Protein PBDC1 OS=Homo sapiens GN=PBDC1 PE=... 186 9e-47	PBDC1	Swiss-prot	Known protein
XLOC_000471	20.2825	18.118	21.1436	12.3439	20.9749	20.0475	-	-	-	-	-	-	-	-	-	-0.723007	sp|Q9CPX8|QCR10_MOUSE Cytochrome b-c1 complex subunit 10 OS=Mus ... 84 2e-15	QCR10	Swiss-prot	Known protein
XLOC_006578	4.87618	4.94778	4.98216	2.97203	4.06564	3.62608	-	-	-	-	-	-	-	-	-	-0.720498	sp|Q6PIU2|NCEH1_HUMAN Neutral cholesterol ester hydrolase 1 OS=H... 392 e-107	NCEH1	Swiss-prot	Known protein
XLOC_010545	67.087	65.8364	80.4432	40.9216	50.7816	63.8782	-	-	-	-	-	-	-	-	-	-0.720482	sp|P34022|RANG_MOUSE Ran-specific GTPase-activating protein OS=M... 299 6e-80	RANBP1	Swiss-prot	Known protein
XLOC_000632	48.3804	37.3907	43.211	29.5032	41.6375	40.4231	-	-	-	-	-	-	-	-	-	-0.718599	sp|Q99643|C560_HUMAN Succinate dehydrogenase cytochrome b560 sub... 184 7e-46	SDHC	Swiss-prot	Known protein
XLOC_015165	18.0112	16.4819	21.5121	11.0228	11.7245	14.6484	-	-	-	-	-	-	-	-	-	-0.715646	sp|Q99PF5|FUBP2_RAT Far upstream element-binding protein 2 OS=Ra... 516 e-145	KHSRP	Swiss-prot	Known protein
XLOC_009270	35.9247	30.6698	36.1393	21.998	31.1844	31.8543	-	-	-	-	-	-	-	-	-	-0.715303	No hit found --------------------------------	-	-	-
XLOC_020188	53.8561	40.2883	50.4373	32.9996	36.7338	45.4691	-	-	-	-	-	-	-	-	-	-0.714735	sp|Q64591|DECR_RAT 2,4-dienoyl-CoA reductase, mitochondrial OS=R... 67 4e-11	DECR1	Swiss-prot	Known protein
XLOC_003333	18.7318	16.8715	26.4863	11.473	14.7801	19.3284	-	-	-	-	-	-	-	-	-	-0.713512	sp|O35796|C1QBP_RAT Complement component 1 Q subcomponent-bindin... 318 6e-86	C1QBP	Swiss-prot	Known protein
XLOC_011036	113.651	97.7129	117.413	69.672	65.8474	91.3353	-	-	-	-	-	-	-	-	-	-0.71322	sp|P41035|IF2B_RABIT Eukaryotic translation initiation factor 2 ... 411 e-113	EIF2S2	Swiss-prot	Known protein
XLOC_011008	26.4054	24.9955	25.2064	16.1851	16.772	18.4063	-	-	-	-	-	-	-	-	-	-0.712212	sp|O00273|DFFA_HUMAN DNA fragmentation factor subunit alpha OS=H... 189 1e-46	DFFA	Swiss-prot	Known protein
XLOC_016419	137.251	163.477	124.579	84.3216	88.8537	111.465	-	-	-	-	-	-	-	-	-	-0.709067	sp|P40240|CD9_MOUSE CD9 antigen OS=Mus musculus GN=Cd9 PE=1 SV=2 96 8e-19	CD9	Swiss-prot	Known protein
XLOC_010944	7.63692	6.38269	6.15025	4.71123	6.00731	6.07102	-	-	-	-	-	-	-	-	-	-0.702887	sp|A2ASS6|TITIN_MOUSE Titin OS=Mus musculus GN=Ttn PE=1 SV=1 124 4e-27	CEACAM5	Swiss-prot	Known protein
XLOC_011469	52.2241	37.2892	55.934	32.2475	32.4491	47.0004	-	-	-	-	-	-	-	-	-	-0.702506	sp|Q6P799|SYSC_RAT Serine--tRNA ligase, cytoplasmic OS=Rattus no... 800 0.0	SARS	Swiss-prot	Known protein
XLOC_000831	75.635	64.5815	75.0141	46.8371	61.0957	71.423	-	-	-	-	-	-	-	-	-	-0.696824	sp|P62155|CALM_XENLA Calmodulin OS=Xenopus laevis GN=calm1 PE=1 ... 276 6e-73	CALM1	Swiss-prot	Known protein
XLOC_017117	71.3469	61.6999	67.2396	44.2493	74.0139	59.6218	-	-	-	-	-	-	-	-	-	-0.695075	sp|P60897|DSS1_MOUSE 26S proteasome complex subunit DSS1 OS=Mus ... 82 2e-15 /Split hand/foot malformation type 1 protein homolog	SHFM1	Swiss-prot	Known protein
XLOC_009033	358.025	298.165	340.96	222.201	340.014	317.885	-	-	-	-	-	-	-	-	-	-0.694345	cytolysin src-1-like	APNL	Genome	Known protein
XLOC_005237	127.12	99.8628	152.561	78.9565	80.2303	95.7144	-	-	-	-	-	-	-	-	-	-0.694066	sp|P22232|FBRL_XENLA rRNA 2'-O-methyltransferase fibrillarin OS=... 375 e-102	FBL	Swiss-prot	Known protein
XLOC_008334	21.4524	16.0583	20.8438	13.3289	12.4057	19.7244	-	-	-	-	-	-	-	-	-	-0.693658	sp|Q6DIH3|MCM2_XENTR DNA replication licensing factor mcm2 OS=Xe... 1385 0.0	MCM2	Swiss-prot	Known protein
XLOC_006118	27.234	24.0018	27.2194	16.9393	20.3498	21.96	-	-	-	-	-	-	-	-	-	-0.692339	sp|Q8NCU8|YB039_HUMAN Uncharacterized protein encoded by LINC001... 96 9e-19	YB039	Swiss-prot	Known protein
XLOC_014170	6.62072	5.74011	6.45659	4.11954	4.40112	4.8181	-	-	-	-	-	-	-	-	-	-0.690791	sp|Q32PZ3|UN45A_RAT Protein unc-45 homolog A OS=Rattus norvegicu... 1193 0.0	UNC45A	Swiss-prot	Known protein
XLOC_008317	107.885	92.2972	99.8252	67.2425	80.403	93.7422	-	-	-	-	-	-	-	-	-	-0.688322	sp|Q4SUE2|TMA7_TETNG Translation machinery-associated protein 7 ... 74 2e-12	TMA7	Swiss-prot	Known protein
XLOC_015780	16.4604	18.3938	16.9911	10.2557	16.7612	17.052	-	-	-	-	-	-	-	-	-	-0.687185	sp|P55213|CASP3_RAT Caspase-3 OS=Rattus norvegicus GN=Casp3 PE=2... 324 2e-87	CASP3	Swiss-prot	Known protein
XLOC_008831	41.4508	40.4081	53.9811	25.8768	33.5613	40.9518	-	-	-	-	-	-	-	-	-	-0.686959	sp|Q62785|HAP28_RAT 28 kDa heat- and acid-stable phosphoprotein ... 117 6e-25	SLC16A8	Swiss-prot	Known protein
XLOC_001580	8.09965	7.48644	6.76902	5.05523	5.83747	6.10371	-	-	-	-	-	-	-	-	-	-0.686169	sp|Q4V8V1|BM1LA_DANRE Breast cancer metastasis-suppressor 1-like... 302 1e-80	BRMS1L	Swiss-prot	Known protein
XLOC_009254	79.8292	66.172	64.312	49.8424	68.5087	64.8242	-	-	-	-	-	-	-	-	-	-0.685715	sp|P80928|MIF_PIG Macrophage migration inhibitory factor OS=Sus ... 157 1e-37	MIF	Swiss-prot	Known protein
XLOC_012906	58.8213	55.455	51.308	36.7158	47.3499	55.1244	-	-	-	-	-	-	-	-	-	-0.68528	sp|O75157|T22D2_HUMAN TSC22 domain family protein 2 OS=Homo sapi... 223 2e-56	TSC22D2	Swiss-prot	Known protein
XLOC_000003	12.1947	11.0437	10.4919	7.62932	9.44952	10.6984	-	-	-	-	-	-	-	-	-	-0.683175	sp|Q0III6|DNJB6_BOVIN DnaJ homolog subfamily B member 6 OS=Bos t... 171 3e-41	DNAJB6	Swiss-prot	Known protein
XLOC_014415	9.41273	7.71919	10.449	5.8948	4.71717	8.70861	-	-	-	-	-	-	-	-	-	-0.682837	sp|Q01650|LAT1_HUMAN Large neutral amino acids transporter small... 739 0.0	SLC7A5	Swiss-prot	Known protein
XLOC_015213	37.3226	31.803	36.8217	23.4741	26.3508	25.7027	-	-	-	-	-	-	-	-	-	-0.676126	sp|Q2KJ25|PSD12_BOVIN 26S proteasome non-ATPase regulatory subun... 786 0.0	PSMD12	Swiss-prot	Known protein
XLOC_018007	5.63845	5.0549	5.52717	3.54516	5.49564	4.52545	-	-	-	-	-	-	-	-	-	-0.675687	sp|O60669|MOT2_HUMAN Monocarboxylate transporter 2 OS=Homo sapie... 609 e-172	SLC16A7	Swiss-prot	Known protein
XLOC_015673	28.4819	24.8233	27.9446	17.8773	20.2069	20.7756	-	-	-	-	-	-	-	-	-	-0.674758	sp|O73688|HMOX_TAKRU Heme oxygenase OS=Takifugu rubripes GN=hmox... 404 e-112	HMOX	Swiss-prot	Known protein
XLOC_013374	137.344	109.139	138.261	86.5215	104.818	105.768	-	-	-	-	-	-	-	-	-	-0.673487	sp|Q9IB84|PSB1A_CARAU Proteasome subunit beta type-1-A OS=Carass... 273 2e-72	PSMB1	Swiss-prot	Known protein
XLOC_002140	33.3578	32.8439	37.9035	21.0054	25.6805	23.295	-	-	-	-	-	-	-	-	-	-0.673141	sp|Q5R6P6|GMFB_PONAB Glia maturation factor beta OS=Pongo abelii... 261 3e-68	GMFB	Swiss-prot	Known protein
XLOC_000362	39.2501	32.6113	43.4457	24.7766	32.1929	33.402	-	-	-	-	-	-	-	-	-	-0.670981	sp|P61805|DAD1_RAT Dolichyl-diphosphooligosaccharide--protein gl... 196 3e-49	DAD1	Swiss-prot	Known protein
XLOC_003478	12.0605	14.4749	9.6981	7.62879	6.98545	6.891	-	-	-	-	-	-	-	-	-	-0.666496	sp|Q9JHA8|VWA7_MOUSE von Willebrand factor A domain-containing p... 258 3e-67	VWA7	Swiss-prot	Known protein
XLOC_009192	42.1577	38.2852	42.4566	26.696	31.7286	40.8869	-	-	-	-	-	-	-	-	-	-0.666233	sp|Q9DB27|MCTS1_MOUSE Malignant T-cell-amplified sequence 1 OS=M... 361 5e-99	TMA20	Swiss-prot	Known protein
XLOC_003852	14.8506	13.6499	19.7544	9.4208	11.848	10.5333	-	-	-	-	-	-	-	-	-	-0.664269	sp|P34932|HSP74_HUMAN Heat shock 70 kDa protein 4 OS=Homo sapien... 1160 0.0	HSPA4	Swiss-prot	Known protein
XLOC_012554	606.404	527.085	744.992	385.35	281.604	439.864	-	-	-	-	-	-	-	-	-	-0.661675	nucleolin-like isoform 1	-	Genome	Known protein
XLOC_017110	26.9773	26.3448	36.527	17.154	22.1303	25.8797	-	-	-	-	-	-	-	-	-	-0.658596	sp|Q1KL06|CYCA_TAKRU Cytochrome c-a OS=Takifugu rubripes GN=cyc-... 191 2e-47	CYCA	Swiss-prot	Known protein
XLOC_016354	85.7886	78.7963	103.821	54.5929	56.4493	83.8007	-	-	-	-	-	-	-	-	-	-0.658553	sp|Q28F07|ANM1_XENTR Protein arginine N-methyltransferase 1 OS=X... 639 0.0	PRMT1	Swiss-prot	Known protein
XLOC_007684	12.0855	10.6729	9.07888	7.69081	11.2054	11.1776	-	-	-	-	-	-	-	-	-	-0.658175	sp|Q5ZJX4|RBM38_CHICK RNA-binding protein 38 OS=Gallus gallus GN... 200 4e-50	RBM38	Swiss-prot	Known protein
XLOC_007798	15.2949	12.7518	15.9977	9.7586	8.95986	11.3256	-	-	-	-	-	-	-	-	-	-0.655215	sp|Q9UQ80|PA2G4_HUMAN Proliferation-associated protein 2G4 OS=Ho... 598 e-170	PA2G4A	Swiss-prot	Known protein
XLOC_001203	32.5441	30.1987	32.7692	20.752	25.7461	31.8	-	-	-	-	-	-	-	-	-	-0.654897	sp|P55263|ADK_HUMAN Adenosine kinase OS=Homo sapiens GN=ADK PE=1... 570 e-161	ADKA	Swiss-prot	Known protein
XLOC_016479	15.3642	11.6023	15.9883	9.80794	13.8627	16.0297	-	-	-	-	-	-	-	-	-	-0.65421	sp|P07511|GLYC_RABIT Serine hydroxymethyltransferase, cytosolic ... 781 0.0	SHMT1	Swiss-prot	Known protein
XLOC_008127	27.8319	25.0942	34.3652	17.7552	21.4218	21.6226	-	-	-	-	-	-	-	-	-	-0.653989	sp|Q5RAY0|PFD5_PONAB Prefoldin subunit 5 OS=Pongo abelii GN=PFDN... 220 2e-56	PFD5	Swiss-prot	Known protein
XLOC_014818	13.3867	13.281	13.0786	8.55228	12.2736	10.7784	-	-	-	-	-	-	-	-	-	-0.653374	sp|Q9H2C0|GAN_HUMAN Gigaxonin OS=Homo sapiens GN=GAN PE=1 SV=1 874 0.0	GAN	Swiss-prot	Known protein
XLOC_007100	52.0196	36.4308	48.4376	33.2798	24.9663	41.0683	-	-	-	-	-	-	-	-	-	-0.652508	sp|Q13541|4EBP1_HUMAN Eukaryotic translation initiation factor 4... 113 1e-24	EIF4EBP1	Swiss-prot	Known protein
XLOC_010311	105.721	97.0444	111.426	67.5972	81.8216	92.5855	-	-	-	-	-	-	-	-	-	-0.651061	sp|Q9ULV4|COR1C_HUMAN Coronin-1C OS=Homo sapiens GN=CORO1C PE=1 ... 796 0.0	CORO1C	Swiss-prot	Known protein
XLOC_011779	141.087	98.9547	138.495	90.2395	137.302	144.132	-	-	-	-	-	-	-	-	-	-0.650243	sp|P21571|ATP5J_RAT ATP synthase-coupling factor 6, mitochondria... 98 5e-20	ATP5J	Swiss-prot	Known protein
XLOC_009158	26.6333	18.7063	31.1335	17.0902	14.6715	21.164	-	-	-	-	-	-	-	-	-	-0.646673	sp|Q6NX31|MCM7_XENTR DNA replication licensing factor mcm7 OS=Xe... 389 e-163	MCM7	Swiss-prot	Known protein
XLOC_009581	155.25	120.39	153.757	99.5955	142.072	153.665	-	-	-	-	-	-	-	-	-	-0.646392	sp|Q2EN81|ATPO_PIG ATP synthase subunit O, mitochondrial OS=Sus ... 246 1e-64	ATP5O	Swiss-prot	Known protein
XLOC_001231	5.30247	4.7216	6.31375	3.40299	3.99222	4.45885	-	-	-	-	-	-	-	-	-	-0.646174	sp|A5A761|SFXN1_PIG Sideroflexin-1 OS=Sus scrofa GN=SFXN1 PE=2 SV=1 523 e-147	SFXN1	Swiss-prot	Known protein
XLOC_003506	17.8319	14.2825	19.2533	11.4541	17.4583	17.3885	-	-	-	-	-	-	-	-	-	-0.645047	sp|Q9NY33|DPP3_HUMAN Dipeptidyl peptidase 3 OS=Homo sapiens GN=D... 997 0.0	DPP3	Swiss-prot	Known protein
XLOC_000822	13.0121	9.25932	11.8314	8.37012	7.92389	7.08226	-	-	-	-	-	-	-	-	-	-0.644304	sp|P43007|SATT_HUMAN Neutral amino acid transporter A OS=Homo sa... 574 e-162	SLC1A4	Swiss-prot	Known protein
XLOC_014194	53.1256	42.798	51.9307	34.1532	47.479	43.2406	-	-	-	-	-	-	-	-	-	-0.643601	sp|P51665|PSMD7_HUMAN 26S proteasome non-ATPase regulatory subun... 488 e-137	PSMD7	Swiss-prot	Known protein
XLOC_015904	7.66675	6.92858	8.27978	4.93209	6.46104	6.09963	-	-	-	-	-	-	-	-	-	-0.643076	No hit found --------------------------------	-	-	-
XLOC_007191	60.1815	43.7822	84.5946	38.7802	53.292	56.9767	-	-	-	-	-	-	-	-	-	-0.640705	sp|P70195|PSB7_MOUSE Proteasome subunit beta type-7 OS=Mus muscu... 451 e-126	PSMB7	Swiss-prot	Known protein
XLOC_003424	23.3998	23.2661	20.0023	15.0696	19.152	18.0958	-	-	-	-	-	-	-	-	-	-0.640625	sp|Q7SYJ9|SPAG7_DANRE Sperm-associated antigen 7 homolog OS=Dani... 391 e-107	SPAG7	Swiss-prot	Known protein
XLOC_007144	41.2052	37.276	37.867	26.5824	25.923	30.3558	-	-	-	-	-	-	-	-	-	-0.638637	sp|Q5REL2|ANXA1_PONAB Annexin A1 OS=Pongo abelii GN=ANXA1 PE=2 SV=1 323 2e-87	ANXA1	Swiss-prot	Known protein
XLOC_010186	52.9211	49.6087	52.9954	34.1914	39.3579	46.0914	-	-	-	-	-	-	-	-	-	-0.636276	sp|Q01105|SET_HUMAN Protein SET OS=Homo sapiens GN=SET PE=1 SV=3 411 e-113	SET	Swiss-prot	Known protein
XLOC_013116	23.4351	19.0233	24.5383	15.1548	19.5826	19.3015	-	-	-	-	-	-	-	-	-	-0.635599	sp|Q568L5|A1A1B_DANRE Alcohol dehydrogenase [NADP()] B OS=Danio... 562 e-159	AKR1A1B	Swiss-prot	Known protein
XLOC_002646	15.864	13.6413	18.7105	10.259	9.17166	11.4991	-	-	-	-	-	-	-	-	-	-0.635176	sp|P53041|PPP5_HUMAN Serine/threonine-protein phosphatase 5 OS=H... 863 0.0	PPP5C	Swiss-prot	Known protein
XLOC_010870	40.3332	38.992	51.1095	26.1609	30.3385	40.7225	-	-	-	-	-	-	-	-	-	-0.630812	sp|Q5NVM4|TEBP_PONAB Prostaglandin E synthase 3 OS=Pongo abelii ... 230 3e-59	PTGES3A	Swiss-prot	Known protein
XLOC_001547	165.699	131.629	156.761	107.717	124.84	139.007	-	-	-	-	-	-	-	-	-	-0.627484	cytochrome c oxidase subunit mitochondrial-like	COX8A	Genome	Known protein
XLOC_013020	7.39394	5.54465	9.68711	4.81696	4.29276	6.09069	-	-	-	-	-	-	-	-	-	-0.625967	sp|O15067|PUR4_HUMAN Phosphoribosylformylglycinamidine synthase ... 1585 0.0	PUR4	Swiss-prot	Known protein
XLOC_001195	16.0933	17.3929	16.3889	10.4772	14.7626	12.0897	-	-	-	-	-	-	-	-	-	-0.62496	sp|Q0VBM2|FA83B_MOUSE Protein FAM83B OS=Mus musculus GN=Fam83b P... 471 e-131	FAM83B	Swiss-prot	Known protein
XLOC_020292	50.1588	45.1064	53.1685	32.7148	42.6274	52.96	-	-	-	-	-	-	-	-	-	-0.624495	sp|Q6P7Q4|LGUL_RAT Lactoylglutathione lyase OS=Rattus norvegicus... 122 2e-27	GLO1	Swiss-prot	Known protein
XLOC_011426	43.4142	38.1885	46.7688	28.3117	25.4338	37.8935	-	-	-	-	-	-	-	-	-	-0.623692	sp|B0UXP9|IMDH2_DANRE Inosine-5'-monophosphate dehydrogenase 2 O... 973 0.0	IMDH2	Swiss-prot	Known protein
XLOC_018342	19.2094	16.3695	17.4366	12.5286	17.6702	18.4096	-	-	-	-	-	-	-	-	-	-0.622343	No hit found --------------------------------	-	-	-
XLOC_009934	23.3218	19.3098	26.5175	15.2142	16.4254	20.5862	-	-	-	-	-	-	-	-	-	-0.622192	sp|P79741|PESC_DANRE Pescadillo OS=Danio rerio GN=pes PE=2 SV=2 835 0.0	PESC	Swiss-prot	Known protein
XLOC_006003	13.5208	12.0813	10.6977	8.8178	12.1078	12.5662	-	-	-	-	-	-	-	-	-	-0.622138	sp|Q8TDS4|HCAR2_HUMAN Hydroxycarboxylic acid receptor 2 OS=Homo ... 139 3e-31	GPR31	Swiss-prot	Known protein
XLOC_005503	70.878	55.1937	49.6255	46.1834	64.5138	49.6452	-	-	-	-	-	-	-	-	-	-0.621761	sp|P13668|STMN1_RAT Stathmin OS=Rattus norvegicus GN=Stmn1 PE=1 ... 162 4e-39	STMN1	Swiss-prot	Known protein
XLOC_006755	95.6984	81.142	107.55	62.4877	55.8302	73.202	-	-	-	-	-	-	-	-	-	-0.621542	sp|Q5RA42|IF1AX_PONAB Eukaryotic translation initiation factor 1... 201 2e-50	EIF1AX	Swiss-prot	Known protein
XLOC_010931	13.5125	12.8147	12.3221	8.83474	9.52655	9.17725	-	-	-	-	-	-	-	-	-	-0.621502	sp|O42563|CP3AR_ONCMY Cytochrome P450 3A27 OS=Oncorhynchus mykis... 612 e-174	Cyp3a27	Swiss-prot	Known protein
XLOC_016085	49.4596	34.1	43.0959	32.337	35.9723	42.6103	-	-	-	-	-	-	-	-	-	-0.620478	sp|P56135|ATPK_MOUSE ATP synthase subunit f, mitochondrial OS=Mu... 108 8e-23	ATPK	Swiss-prot	Known protein
XLOC_013696	34.4248	31.6371	37.4999	22.5658	27.637	30.7013	-	-	-	-	-	-	-	-	-	-0.616009	sp|P63031|MPC1_RAT Mitochondrial pyruvate carrier 1 OS=Rattus no... 157 2e-37	Mpc1	Swiss-prot	Known protein
XLOC_006007	62.2762	50.1092	63.8785	40.861	52.1855	53.6439	-	-	-	-	-	-	-	-	-	-0.615084	sp|P62335|PRS10_SPETR 26S protease regulatory subunit 10B OS=Spe... 745 0.0	PSMC6	Swiss-prot	Known protein
XLOC_011286	75.442	74.414	74.7452	49.543	58.4958	72.8634	-	-	-	-	-	-	-	-	-	-0.612667	sp|Q6UFZ9|143B1_ONCMY 14-3-3 protein beta/alpha-1 OS=Oncorhynchu... 439 e-122	143B1	Swiss-prot	Known protein
XLOC_009457	58.4074	46.0962	61.4005	38.4678	41.0391	46.1456	-	-	-	-	-	-	-	-	-	-0.610165	sp|P70076|SYHC_TAKRU Histidine--tRNA ligase, cytoplasmic OS=Taki... 833 0.0	HARS	Swiss-prot	Known protein
XLOC_010952	32.7673	30.5667	31.3888	21.6043	20.8727	27.5409	-	-	-	-	-	-	-	-	-	-0.60723	sp|Q61686|CBX5_MOUSE Chromobox protein homolog 5 OS=Mus musculus... 135 2e-30	CBX5	Swiss-prot	Known protein
XLOC_020663	85.8124	76.7305	114.588	56.5908	50.8596	70.7173	-	-	-	-	-	-	-	-	-	-0.605092	sp|A0ZSK3|STXA_SYNVE Neoverrucotoxin subunit alpha OS=Synanceia ... 342 5e-93	STXA	Swiss-prot	Known protein
XLOC_019094	257.842	169.315	221.345	170.599	132.566	168.571	-	-	-	-	-	-	-	-	-	-0.604233	No hit found --------------------------------	-	-	-
XLOC_012050	154.86	157.585	203.184	102.759	155.257	156.506	-	-	-	-	-	-	-	-	-	-0.598783	sp|P60843|IF4A1_MOUSE Eukaryotic initiation factor 4A-I OS=Mus m... 696 0.0	EIF4A1	Swiss-prot	Known protein
XLOC_014596	25.858	23.9239	23.3206	17.1673	21.4433	19.6505	-	-	-	-	-	-	-	-	-	-0.596988	sp|Q02790|FKBP4_HUMAN Peptidyl-prolyl cis-trans isomerase FKBP4 ... 546 e-154	FKBP4	Swiss-prot	Known protein
XLOC_010608	40.2432	37.0811	34.4276	26.7232	34.4393	31.8731	-	-	-	-	-	-	-	-	-	-0.596005	sp|Q5ZK63|TCP4_CHICK Activated RNA polymerase II transcriptional... 133 3e-30	SUB1	Swiss-prot	Known protein
XLOC_017917	135.568	117.055	128.902	90.2918	148.782	111.316	-	-	-	-	-	-	-	-	-	-0.593525	sp|Q4R5B0|ATPG_MACFA ATP synthase subunit gamma, mitochondrial O... 440 e-122	ATP5C1	Swiss-prot	Known protein
XLOC_012692	39.0731	34.5053	41.5896	26.0342	29.7323	30.6366	-	-	-	-	-	-	-	-	-	-0.593092	PREDICTED: uncharacterized protein LOC101160475 [Oryzias latipes]	-	Genbank	Predicted protein
XLOC_005854	63.1573	59.0208	65.2402	42.0369	51.96	58.1395	-	-	-	-	-	-	-	-	-	-0.592873	sp|Q5Q0U5|SGK1_FUNHE Serine/threonine-protein kinase Sgk1 OS=Fun... 798 0.0	SGK1	Swiss-prot	Known protein
XLOC_009032	293.987	228.015	243.826	195.758	210.67	283.152	-	-	-	-	-	-	-	-	-	-0.592119	PREDICTED: cytolysin RTX-A-like [Oryzias latipes]		Genbank	Predicted protein
XLOC_005383	91.2994	76.5394	96.4902	60.9027	65.5727	71.9548	-	-	-	-	-	-	-	-	-	-0.590129	sp|P56391|CX6B1_MOUSE Cytochrome c oxidase subunit 6B1 OS=Mus mu... 144 1e-33	CX6B1	Swiss-prot	Known protein
XLOC_008028	13.4932	13.2489	10.7004	9.01673	14.3391	14.4306	-	-	-	-	-	-	-	-	-	-0.5889	sp|Q99PG2|OGFR_MOUSE Opioid growth factor receptor OS=Mus muscul... 233 7e-60	OGFR	Swiss-prot	Known protein
XLOC_017504	26.817	20.5957	21.1623	17.9019	21.7023	23.5199	-	-	-	-	-	-	-	-	-	-0.588722	uncharacterized protein loc101486494	RPZ	Genome	Hypothetical or uncharacterized protein
XLOC_015625	313.73	238.994	275.477	209.631	291.11	244.304	-	-	-	-	-	-	-	-	-	-0.587988	sp|O75947|ATP5H_HUMAN ATP synthase subunit d, mitochondrial OS=H... 213 1e-54	ATP5H	Swiss-prot	Known protein
XLOC_007248	34.9513	33.9852	35.3234	23.3834	28.1985	29.2709	-	-	-	-	-	-	-	-	-	-0.587211	sp|P80585|TBCA_CHICK Tubulin-specific chaperone A OS=Gallus gall... 136 4e-31	TBCA	Swiss-prot	Known protein
XLOC_005269	28.0639	20.2185	21.8953	18.7866	24.9215	23.7835	-	-	-	-	-	-	-	-	-	-0.585885	sp|Q14995|NR1D2_HUMAN Nuclear receptor subfamily 1 group D membe... 458 e-127	NR1D2	Swiss-prot	Known protein
XLOC_017089	17.3408	14.2798	20.2395	11.6152	11.8755	13.3189	-	-	-	-	-	-	-	-	-	-0.584575	sp|Q6DEJ6|NLS1B_DANRE Sodium-dependent lysophosphatidylcholine s... 570 e-161	NLS1B	Swiss-prot	Known protein
XLOC_001291	17.5057	15.369	18.7142	11.7229	14.5126	13.1735	-	-	-	-	-	-	-	-	-	-0.584073	sp|Q28C74|LPPRC_XENTR Leucine-rich PPR motif-containing protein,... 748 0.0	LRPPRC	Swiss-prot	Known protein
XLOC_000108	26.2197	22.2578	24.733	17.5897	20.8758	21.0175	-	-	-	-	-	-	-	-	-	-0.582696	sp|P46777|RL5_HUMAN 60S ribosomal protein L5 OS=Homo sapiens GN=... 514 e-144	RL5	Swiss-prot	Known protein
XLOC_002630	19.6913	19.5612	18.0561	13.2025	16.2532	16.8574	-	-	-	-	-	-	-	-	-	-0.582148	sp|P54920|SNAA_HUMAN Alpha-soluble NSF attachment protein OS=Hom... 511 e-143	SNAA	Swiss-prot	Known protein
XLOC_003801	64.9444	55.7972	57.8799	43.6215	67.0762	57.6533	-	-	-	-	-	-	-	-	-	-0.581278	sp|O73872|SODC_DANRE Superoxide dismutase [Cu-Zn] OS=Danio rerio... 253 3e-66	SODC	Swiss-prot	Known protein
XLOC_009561	27.289	23.8449	37.0578	18.335	21.1475	24.3449	-	-	-	-	-	-	-	-	-	-0.58064	sp|Q9UMS4|PRP19_HUMAN Pre-mRNA-processing factor 19 OS=Homo sapi... 840 0.0	PRPF19	Swiss-prot	Known protein
XLOC_016630	9.49297	7.13922	9.30423	6.37823	6.52662	8.27374	-	-	-	-	-	-	-	-	-	-0.579915	sp|Q92072|DNMT1_CHICK DNA (cytosine-5)-methyltransferase 1 OS=Ga... 2128 0.0	DNMT1	Swiss-prot	Known protein
XLOC_001708	75.0858	63.9082	70.8889	50.5888	59.3973	71.8234	-	-	-	-	-	-	-	-	-	-0.575605	sp|P17248|SYWC_BOVIN Tryptophan--tRNA ligase, cytoplasmic OS=Bos... 743 0.0	SYWC	Swiss-prot	Known protein
XLOC_009991	25.4796	21.8528	25.7894	17.2074	19.4145	19.4636	-	-	-	-	-	-	-	-	-	-0.573289	sp|P53666|LIMK2_CHICK LIM domain kinase 2 OS=Gallus gallus GN=LI... 822 0.0	LIMK2	Swiss-prot	Known protein
XLOC_003669	9.65469	9.21822	8.872	6.52541	7.5534	7.78981	-	-	-	-	-	-	-	-	-	-0.570962	sp|Q90304|CD166_CARAU CD166 antigen homolog OS=Carassius auratus... 605 e-172	ALCAMA	Swiss-prot	Known protein
XLOC_014140	43.4325	37.601	50.4524	29.4795	32.233	31.7998	-	-	-	-	-	-	-	-	-	-0.565729	sp|Q9BXK5|B2L13_HUMAN Bcl-2-like protein 13 OS=Homo sapiens GN=B... 82 3e-14	B2L13	Swiss-prot	Known protein
XLOC_006618	91.7623	65.7483	85.9955	62.4065	91.5809	88.2915	-	-	-	-	-	-	-	-	-	-0.56245	sp|Q3SZV5|POMP_BOVIN Proteasome maturation protein OS=Bos taurus... 188 4e-47	POMP	Swiss-prot	Known protein
XLOC_016587	5.78044	6.68092	5.08256	3.93525	5.41524	4.54869	-	-	-	-	-	-	-	-	-	-0.562172	sp|E9Q555|RN213_MOUSE E3 ubiquitin-protein ligase RNF213 OS=Mus ... 4025 0.0	RNF213	Swiss-prot	Known protein
XLOC_016688	85.5215	70.251	78.9246	58.1985	55.4462	63.269	-	-	-	-	-	-	-	-	-	-0.561497	sp|Q9BT23|LIMD2_HUMAN LIM domain-containing protein 2 OS=Homo sa... 185 2e-45	LIMD2	Swiss-prot	Known protein
XLOC_019021	526.151	491.472	456.586	358.631	453.314	516.32	-	-	-	-	-	-	-	-	-	-0.559227	sp|P35479|CPI1_PIG Leukocyte cysteine proteinase inhibitor 1 OS=... 93 2e-18	CPI1	Swiss-prot	Known protein
XLOC_004870	36.9183	34.6618	35.2637	25.1644	28.9198	26.4836	-	-	-	-	-	-	-	-	-	-0.558905	sp|B5XE27|ENSA_SALSA Alpha-endosulfine OS=Salmo salar GN=ensa PE... 216 1e-54	ENSA	Swiss-prot	Known protein
XLOC_007753	63.0027	47.9233	65.9258	43.0084	55.4088	59.9638	-	-	-	-	-	-	-	-	-	-0.557638	sp|Q9Z2U1|PSA5_MOUSE Proteasome subunit alpha type-5 OS=Mus musc... 457 e-127	PSA5	Swiss-prot	Known protein
XLOC_004278	17.0674	15.1317	16.6389	11.6706	14.7678	15.0965	-	-	-	-	-	-	-	-	-	-0.554667	sp|Q14186|TFDP1_HUMAN Transcription factor Dp-1 OS=Homo sapiens ... 536 e-151	TFDP1	Swiss-prot	Known protein
XLOC_010900	51.816	43.2062	43.8211	35.4728	33.0391	43.9458	-	-	-	-	-	-	-	-	-	-0.553806	sp|Q3MHH4|SYQ_BOVIN Glutamine--tRNA ligase OS=Bos taurus GN=QARS... 1170 0.0	QARS	Swiss-prot	Known protein
XLOC_010825	33.7252	48.7497	36.1369	23.1306	16.2127	19.5133	-	-	-	-	-	-	-	-	-	-0.55071	sp|Q99542|MMP19_HUMAN Matrix metalloproteinase-19 OS=Homo sapien... 483 e-135	MMP19	Swiss-prot	Known protein
XLOC_005024	306.13	295.453	374.587	209.982	268.693	338.437	-	-	-	-	-	-	-	-	-	-0.549131	S100-A16 [Anoplopoma fimbria]	-	Genbank	Known protein
XLOC_007685	164.59	152.733	159.699	113.106	137.433	151.678	-	-	-	-	-	-	-	-	-	-0.546939	sp|P59999|ARPC4_MOUSE Actin-related protein 2/3 complex subunit ... 247 2e-64	ARPC4	Swiss-prot	Known protein
XLOC_012736	21.2604	18.8432	23.4268	14.6445	13.9243	18.306	-	-	-	-	-	-	-	-	-	-0.544496	sp|O94826|TOM70_HUMAN Mitochondrial import receptor subunit TOM7... 883 0.0	TOM70	Swiss-prot	Known protein
XLOC_011032	320.632	270.15	263.453	221.156	213.214	288.609	-	-	-	-	-	-	-	-	-	-0.543531	sp|P29418|ATP5E_RAT ATP synthase subunit epsilon, mitochondrial ... 69 2e-11	ATP5E	Swiss-prot	Known protein
XLOC_016524	39.4211	38.5261	36.9646	27.1685	35.3559	30.1998	-	-	-	-	-	-	-	-	-	-0.543318	lipopolysaccharide-induced tumor necrosis factor-alpha factor homolog	-	Genome	Known protein
XLOC_005872	28.8197	28.2267	34.0128	19.8793	24.8185	24.6495	-	-	-	-	-	-	-	-	-	-0.541561	sp|Q90512|ODO2_TAKRU Dihydrolipoyllysine-residue succinyltransfe... 604 e-171	DLST	Swiss-prot	Known protein
XLOC_001783	34.8373	32.4729	38.3625	24.0705	34.9637	31.9498	-	-	-	-	-	-	-	-	-	-0.539165	sp|Q8BMS1|ECHA_MOUSE Trifunctional enzyme subunit alpha, mitocho... 1071 0.0	HADHA	Swiss-prot	Known protein
XLOC_014538	20.4232	21.3046	24.9248	14.1611	17.0212	15.9034	-	-	-	-	-	-	-	-	-	-0.535268	sp|Q99733|NP1L4_HUMAN Nucleosome assembly protein 1-like 4 OS=Ho... 382 e-105	NAP1L4	Swiss-prot	Known protein
XLOC_014239	61.5697	59.0977	57.3982	42.689	61.6544	54.167	-	-	-	-	-	-	-	-	-	-0.534847	sp|Q99LC5|ETFA_MOUSE Electron transfer flavoprotein subunit alph... 494 e-138	ETFA	Swiss-prot	Known protein
XLOC_010080	56.8358	48.3369	78.2225	39.5028	47.459	63.4986	-	-	-	-	-	-	-	-	-	-0.530995	sp|Q6B6N4|PCNA_HAPBU Proliferating cell nuclear antigen OS=Haplo... 505 e-142	PCNA	Swiss-prot	Known protein
